# Supplementary material for: High-throughput sequencing and degradome analysis reveal altered expression of miRNAs and their targets in a male-sterile cybrid pummelo (Citrus grandis)
Source: BMC Genomics. 2016 Aug 9;17:591. doi: 10.1186/s12864-016-2882-0 (PMC4979119; doi:10.1186/s12864-016-2882-0)
Supplement: Additional file 1: — Information of identified known miRNAs in twelve libraries, including sequences, length, expression abundance of miRNAs and fold change and p value between HBP and G1 + HBP in three stages. (XLSX 105 kb) [file 12864_2016_2882_MOESM1_ESM.xlsx]

## Sheet: Stage 1
Supplemental table 2 Information of identified known miRNAs in twelve libraries.
Family		sequence(5'-3')	Length	HB-1_1	HB-1_2	GH-1_1	GH-1_2	Average of HBP-1	Average of GHP-1	Fold change	p value		HB-2-_1	HB-2_2	GH-2_1	GH-2_2	Average of HBP-2	Average of GHP-2	Fold change	p value		HB-3_1	HB-3_2	GH-3_1	GH-3_2	Average of HBP-3	Average of GHP-3	Fold change	p value
MiR1515	cga-miR1515a/b	TCATTTTTGCGTGCAATGATCC	22	14.8022	13.307	12.8549	14.7539	14.0546	13.8044	0.982196	0.427568		13.2226	12.3292	12.6787	14.8946	12.7759	13.7867	1.07912	0.2433		14.8472	13.2602	13.1083	16.9484	14.0537	15.0283	1.06935	0.34257
MIR156	cga-miR156a.1	CTGACAGAAGAGAGTGAGCAC	21	412.574	449.595	998.915	863.975	431.084	931.445	2.1607	0.00949785		678.057	1454.61	1356.04	1504.87	1066.33	1430.45	1.34147	0.227135		995.632	986.37	941.215	642.228	991.001	791.721	0.798911	0.157131
	cga-miR156a.2	ACTGACAGAAGAGAGTGAGCAC	22	100.018	130.539	250.785	200.333	115.279	225.559	1.95664	0.0323119		259.835	739.34	451.629	706.596	499.588	579.113	1.15918	0.398607		656.143	939.001	568.371	493.992	797.572	531.181	0.665998	0.105049
	cga-miR156a.3	CTGACAGAAGAGAGTGAGCA	20	92.4694	86.7827	193.344	185.107	89.626	189.226	2.11128	0.00125759		184.603	334.682	355.515	287.748	259.643	321.631	1.23875	0.265036		228.8	183.525	192.815	110.492	206.162	151.654	0.735602	0.182844
	cga-miR156b	TTGACAGAAGAGAGTGAGCAC	21	46.1757	63.5606	128.201	127.011	54.8682	127.606	2.32568	0.00702328		225.867	573.652	353.85	516.863	399.76	435.356	1.08904	0.435023		488.933	887.347	516.131	376.484	688.14	446.308	0.648571	0.185268
	cga-miR156a/b/c.1	TGACAGAAGAGAGTGAGCAC	20	30.312	26.327	53.2724	49.0697	28.3195	51.171	1.80692	0.00784092		52.8904	71.0785	80.6823	73.7124	61.9845	77.1974	1.24543	0.12934		60.0031	39.6292	62.894	27.131	49.8162	45.0125	0.903572	0.418576
	cga-miR156a/b/c.2	TGACAGAAGAGAGTGAGCACA	21	2.24097	1.38289	2.83733	3.72383	1.81193	3.28058	1.81055	0.0701228		2.10878	4.97268	4.54639	8.64627	3.54073	6.59633	1.86299	0.173097		4.19817	4.08393	2.97035	3.41683	4.14105	3.19359	0.771203	0.0271851
	cga-miR156d	ATGACAGAAGAGAGAGAGTAC	21	0.176918	0.339199	0.0579047	0.188548	0.258059	0.123226	0.477514	0.162417		0.911903	0.820236	0.0640336	7.77012	0.866069	3.91708	4.52282	0.255739		2.61106	10.3107	3.61608	25.6149	6.46086	14.6155	2.26216	0.278261
MIR157	cga-miR157a.1	TTGACGGAAGATAGAGAGCAC	21	87.7515	62.9344	134.339	44.191	75.343	89.265	1.18478	0.396974		1711.19	1845.45	459.505	226.901	1778.32	343.203	0.192993	0.00432121		6492.67	8697.18	692.738	5846.26	7594.93	3269.5	0.430484	0.13136
	cga-miR157a.2	TTGACGGAAGATAGAGAGCACA	22	0.117946	0.104369	0	0.0471371	0.111157	0.0235685	0.212029	0.0351247		0.911903	1.02529	0.320168	0.115284	0.968599	0.217726	0.224784	0.0117311		2.40627	2.9495	0.581156	3.52997	2.67789	2.05556	0.767606	0.359181
	cga-miR157a.3	TGACGGAAGATAGAGAGCACA	21	0.176918	0.104369	0.231619	0.0235685	0.140644	0.127594	0.907213	0.458266		1.82381	0.794603	0.384202	0.161397	1.30921	0.272799	0.20837	0.0939363		3.02063	3.65537	0.193719	1.96863	3.338	1.08118	0.323899	0.0694796
	cga-miR157a.4	TTGACGGAAGATAGAGAGCA	20	0	0.0260922	0.347428	0.0707056	0.0130461	0.209067	16.0252	0.146915		1.36786	1.71737	0.768403	0.415021	1.54261	0.591712	0.383578	0.0310081		6.55324	10.9157	0.645729	10.4994	8.73446	5.57256	0.637997	0.308366
	cga-miR157a.5	TGACGGAAGATAGAGAGCAC	20	5.13063	5.84465	8.39619	3.72383	5.48764	6.06001	1.1043	0.415602		70.2166	93.917	12.1024	17.2925	82.0668	14.6974	0.179091	0.015464		214.823	223.633	33.8362	75.3512	219.228	54.5937	0.249027	0.00810488
	cga-miR157b.1	GTGACAGAAGATAGAGAGCGC	21	171.316	134.401	303.421	265.806	152.858	284.613	1.86194	0.0188755		1022.93	1571.49	1385.3	1245.13	1297.21	1315.22	1.01388	0.477534		1832.04	1442.43	1200.8	1287.31	1637.24	1244.05	0.759848	0.0937971
	cga-miR157b.2	TGACAGAAGATAGAGAGCGC	20	2.65378	3.0267	4.63238	5.32649	2.84024	4.97943	1.75318	0.0161422		11.6268	33.4246	12.1664	26.5383	22.5257	19.3523	0.859123	0.4153		30.7183	34.8647	14.3998	29.5974	32.7915	21.9986	0.670863	0.152071
MIR159	cga-miR159a/b.1	TTTGGATTGAAGGGAGCTCTA	21	375.126	36.216	112.335	39.9251	205.671	76.1301	0.370155	0.266329		93.0711	39.1406	145.676	26.8611	66.1059	86.2688	1.30501	0.393253		61.4878	20.6465	81.6847	133.505	41.0672	107.595	2.61997	0.0906314
	cga-miR159a/b.2	TTTGGATTGAAGGGAGCTCT	20	4.71782	0.756674	2.14248	0.824899	2.73725	1.48369	0.542036	0.304558		1.53884	0.999662	2.75345	0.576418	1.26925	1.66493	1.31174	0.37896		1.27993	0.327723	1.29146	4.97816	0.803826	3.13481	3.89986	0.172732
MIR160	cga-miR160a-3p.1	GCGTATGAGGAGCCATGCATA	21	309.843	280.883	302.436	247.422	295.363	274.929	0.930819	0.289252		188.251	223.642	218.547	188.097	205.947	203.322	0.987254	0.460369		262.539	163.004	254.998	270.472	212.772	262.735	1.23482	0.212866
	cga-miR160a-3p.2	TGGCGTATGAGGAGCCATGCA	21	2.88967	4.40958	4.45867	5.20865	3.64963	4.83366	1.32443	0.148595		0.911903	4.20371	4.41832	5.51056	2.55781	4.96444	1.9409	0.149795		4.14697	4.46207	0.193719	1.5387	4.30452	0.866211	0.201233	0.0190325
	cga-miR160a-3p.3	GGCGTATGAGGAGCCATGCAT	21	1.35637	1.74818	1.73714	2.23901	1.55228	1.98808	1.28075	0.152244		0.911903	2.79393	2.04908	2.58235	1.85292	2.31571	1.24977	0.34135		3.73739	1.91592	0.258292	1.96863	2.82666	1.11346	0.393915	0.151933
	cga-miR160a-5p	TGCCTGGCTCCCTGTATGCCA	21	18.1047	8.81917	23.5093	9.35671	13.4619	16.433	1.2207	0.37954		5.18645	7.68971	17.097	12.0126	6.43808	14.5548	2.26073	0.0516653		29.5408	7.46199	3.16407	2.03652	18.5014	2.6003	0.140546	0.143447
	cga-miR160b-5p	TGCCTGGCTCCCTGTATGCCG	21	2.35891	1.74818	2.08457	2.23901	2.05355	2.16179	1.05271	0.381934		0.683928	2.79393	1.66487	2.58235	1.73893	2.12361	1.22122	0.384949		3.07183	1.91592	0.193719	1.96863	2.49387	1.08118	0.433533	0.156924
	cga-miR160b-3p.1	GCGTACGAGGAGCCAAGCATA	21	286.962	386.478	243.026	387.278	336.72	315.152	0.935948	0.414266		262.229	355.803	203.691	223.443	309.016	213.567	0.691119	0.0920174		219.175	95.7707	223.81	140.542	157.473	182.176	1.15687	0.385767
	cga-miR160b-3p.2	GCGTACGAGGAGCCAAGCA	19	1.9461	3.0267	3.01105	4.24234	2.4864	3.62669	1.45861	0.149242		0.854909	3.74232	1.92101	3.02043	2.29862	2.47072	1.07487	0.460734		2.40627	1.00838	0.581156	1.6971	1.70732	1.13913	0.667201	0.295107
	cga-miR160c-3p	GCGTGCGAGGAGCCATGCATG	21	4.1281	4.64441	4.57447	3.77097	4.38625	4.17272	0.951317	0.349264		1.8808	1.51231	1.85697	0.622532	1.69656	1.23975	0.730747	0.275871		3.53261	1.21005	0.0645729	0.407304	2.37133	0.235938	0.0994962	0.105254
MIR162	cga-miR162	TCGATAAACCTCTGCATCCAG	21	6.60495	7.56674	11.5809	7.1884	7.08585	9.38468	1.32443	0.207049		10.8858	13.9696	13.5111	14.3643	12.4277	13.9377	1.1215	0.222441		20.8373	14.6467	15.0455	18.8039	17.742	16.9247	0.953934	0.421198
MIR164	cga-miR164a/b/c/d.1	TGGAGAAGCAGGGCACGTGCA	21	454.798	821.957	535.735	885.988	638.378	710.861	1.11354	0.400993		807.832	1752.23	644.818	2220.55	1280.03	1432.68	1.11926	0.441644		913.409	1287.7	832.474	1396.03	1100.55	1114.25	1.01245	0.485686
	cga-miR164a/b/c/d.2	TGGAGAAGCAGGGCACGTGC	20	0.707674	1.56553	0.868571	1.22556	1.1366	1.04707	0.921225	0.432487		1.25387	3.58853	1.60084	3.22794	2.4212	2.41439	0.997188	0.498308		3.02063	2.21843	1.48518	2.87375	2.61953	2.17947	0.832006	0.319103
	cga-miR164b	TGGAGAAGCAGGGCACGTGCAT	22	1.2974	2.32221	1.15809	1.95619	1.8098	1.55714	0.860392	0.367381		2.22276	3.89612	1.66487	3.71213	3.05944	2.6885	0.878756	0.402698		1.33113	2.59657	1.93719	3.2358	1.96385	2.58649	1.31705	0.281579
MIR166	cga-miR166a.1	TCGGACCAGGCTTCATTCCCT	21	5202.17	4813.15	7151.06	4948.68	5007.66	6049.87	1.20812	0.22486		4493.46	3118.25	5135.43	3878.03	3805.86	4506.73	1.18416	0.265191		3384.59	3270.12	4709.95	2809.45	3327.36	3759.7	1.12994	0.347123
	cga-miR166a.2	TCGGACCAGGCTTCATTCCCTT	22	30.9017	26.9011	32.7162	26.3732	28.9014	29.5447	1.02226	0.439787		23.8235	17.0455	27.4704	19.0218	20.4345	23.2461	1.13759	0.327693		12.4409	17.8987	21.1799	13.0563	15.1698	17.1181	1.12843	0.364498
	cga-miR166a.3	CGGACCAGGCTTCATTCCCT	20	3.59734	0.417475	5.90628	0.494939	2.00741	3.20061	1.5944	0.370184		3.36264	0.461383	4.93059	0.783929	1.91201	2.85726	1.49437	0.372309		2.66225	0.378142	4.58468	0.520444	1.5202	2.55256	1.6791	0.350576
	cga-miR166a.4	GGACCAGGCTTCATTCCCT	19	1.59227	0	2.54781	0	0.796133	1.2739	1.60012	0.390294		1.19687	0	1.60084	0	0.598437	0.80042	1.33752	0.429264		2.45746	0	1.48518	0	1.22873	0.742588	0.604353	0.383573
	cga-miR166b.1	TTCGGACCAGGCTTCATTCCC	21	56.2601	58.9162	111.119	82.3249	57.5881	96.722	1.67955	0.0568442		86.4028	97.1723	88.4944	70.5997	91.7876	79.5471	0.866643	0.18093		130.86	132.879	111.969	67.3861	131.869	89.6778	0.68005	0.0996071
	cga-miR166b.2	ATTTCGGACCAGGCTTCATTC	21	2.12302	2.60922	5.61676	2.87536	2.36612	4.24606	1.79452	0.154694		2.56473	3.99865	3.97008	2.83598	3.28169	3.40303	1.03698	0.453273		2.76465	3.40327	1.93719	3.3942	3.08396	2.66569	0.864373	0.32574
	cga-miR166b.3	TTTCGGACCAGGCTTCATTCCC	22	2.71275	2.19175	4.22705	2.59254	2.45225	3.40979	1.39048	0.190206		3.59062	3.33221	3.77798	2.02899	3.46141	2.90349	0.838816	0.296228		5.17092	5.04189	3.42236	3.19055	5.1064	3.30646	0.647512	0.0026938
	cga-miR166b/c/d/e/f.1	TCGGACCAGGCTTCATTCCCC	21	3903.06	4975.94	6238.25	6493.08	4439.5	6365.67	1.43387	0.0365358		4155.6	5399.17	4687.84	4944.75	4777.39	4816.29	1.00814	0.478357		3372.56	3736.64	5070.33	3367.07	3554.6	4218.7	1.18683	0.262693
	cga-miR166e/f/g.1	TCTCGGACCAGGCTTCATTCC	21	1708.74	2492.04	3118.92	2862.16	2100.39	2990.54	1.4238	0.0816989		2433.59	4025.43	3039.61	4816.39	3229.51	3928	1.21628	0.308711		4113.8	4883.19	4026.57	5117.05	4498.5	4571.81	1.0163	0.461272
	cga-miR166a/b/c/d/e/f	TCGGACCAGGCTTCATTC	18	2.06405	4.64441	20.4404	6.05711	3.35423	13.2487	3.94986	0.15419		0.626934	3.46037	1.1526	5.21082	2.04365	3.18171	1.55688	0.345381		1.8431	2.97471	1.22689	2.08177	2.40891	1.65433	0.686756	0.199377
	cga-miR166e/f/g.2	CTCGGACCAGGCTTCATTCC	20	1.00254	1.04369	2.54781	0.96631	1.02311	1.75706	1.71737	0.225719		1.99479	1.12782	3.07361	1.45257	1.56131	2.26309	1.44949	0.262465		4.35176	1.13442	4.19724	1.51608	2.74309	2.85666	1.0414	0.48084
	cga-miR166b-5p	GGAATGTTGTTTGGCTCGAGG	21	2.83069	3.70509	2.08457	4.36018	3.26789	3.22237	0.986071	0.486801		1.13988	1.97369	1.21664	1.59091	1.55679	1.40378	0.901715	0.384806		0.665563	1.18484	0.45201	1.78761	0.925204	1.11981	1.21034	0.405695
	cga-miR166a/b/c/d/e/f/g	TCGGACCAGGCTTCATTCC	19	11.2048	16.5686	30.9211	20.5046	13.8867	25.7129	1.85162	0.090488		7.23823	13.7389	11.0138	17.2695	10.4886	14.1416	1.34829	0.251537		10.8026	11.798	12.5917	11.7439	11.3003	12.1678	1.07677	0.157874
	cga-miR166b/c/d/e/f.2	CGGACCAGGCTTCATTCCCC	20	3.36145	1.69599	6.42743	2.14474	2.52872	4.28608	1.69496	0.262136		3.13467	2.23002	4.22622	1.52174	2.68234	2.87398	1.07144	0.452695		3.89099	1.00838	4.39096	1.47082	2.44968	2.93089	1.19644	0.418192
	cga-miR166e/f/g.3	CTCGGACCAGGCTTCATTCCC	21	6.95879	7.14927	14.592	7.44766	7.05403	11.0198	1.5622	0.191325		4.95847	6.66441	6.01916	6.04086	5.81144	6.03001	1.03761	0.410863		6.86042	5.54608	6.84473	6.85628	6.20325	6.8505	1.10434	0.214259
	cga-miR166e/f/g.4	TCGGACCAGGCTTCATTCCC	20	23.2943	32.1195	47.6556	38.4638	27.7069	43.0597	1.55412	0.0687789		17.8961	23.146	25.2292	26.1233	20.5211	25.6763	1.25121	0.0962462		20.0693	20.949	21.5028	19.3696	20.5092	20.4362	0.99644	0.477651
	cga-miR166e/f/g.5	TCTCGGACCAGGCTTCATTC	20	10.3202	15.4205	18.3558	19.4676	12.8704	18.9117	1.4694	0.0733336		14.4765	24.7865	17.4171	29.2129	19.6315	23.315	1.18763	0.342236		24.8818	27.4279	23.6983	35.5033	26.1549	29.6008	1.13175	0.312893
	cga-miR166e/f/g.6	TCTCGGACCAGGCTTCATT	19	1.41535	3.39199	5.55886	4.21877	2.40367	4.88881	2.0339	0.0864387		1.19687	5.12647	3.45781	8.71544	3.16167	6.08663	1.92513	0.233422		4.40296	4.68896	1.4206	7.21833	4.54596	4.31947	0.950177	0.472452
	cga-miR166e/f/g.7	TCTCGGACCAGGCTTCAT	18	0.589728	1.17415	3.99543	2.1683	0.881939	3.08187	3.49442	0.0743999		0.512946	3.02462	1.08857	5.39527	1.76878	3.24192	1.83286	0.307219		3.07183	3.12597	0	3.91464	3.0989	1.95732	0.631618	0.309386
	cga-miR166g	TCGGACCAGGCTTCATTCCCG	21	1701.25	1797.81	2158.46	1662.43	1749.53	1910.44	1.09198	0.294691		1296.95	912.82	1264.22	1127.27	1104.89	1195.74	1.08223	0.349751		821.1	1022.22	1113.43	744.393	921.659	928.912	1.00787	0.487801
	cga-miR166g-5p.2	GGAATGTTGTCTGGCTCGAGG	21	119.951	175.235	126.58	195.807	147.593	161.194	1.09215	0.393919		82.1283	120.241	87.2778	88.2842	101.185	87.781	0.867531	0.277402		34.3533	44.4947	32.9968	53.1305	39.424	43.0636	1.09232	0.388702
	cga-miR166g-5p.1	GGAATGTTGTTTGGCTCGAGGG	22	9.67154	11.2718	7.12228	9.63953	10.4717	8.38091	0.80034	0.148001		3.02068	4.25497	2.24118	3.18183	3.63783	2.7115	0.745363	0.177474		1.7407	3.42848	0.968594	3.46208	2.58459	2.21534	0.857132	0.414559
	cga-miR166h.1	GGAATGTCGACTGCGCGGGAG	21	7.3716	11.7154	10.307	15.5317	9.5435	12.9194	1.35373	0.212541		8.43511	13.8671	9.54101	12.9579	11.1511	11.2494	1.00882	0.489167		5.93887	5.62171	7.36131	6.35846	5.78029	6.85989	1.18677	0.0882491
	cga-miR166h.2	TGGAATGTCGACTGCGCGGGA	21	5.13063	6.26213	5.50095	9.19173	5.69638	7.34634	1.28965	0.241352		5.6424	7.68971	5.89109	8.50793	6.66606	7.19951	1.08003	0.389287		3.48141	2.89909	4.45553	4.09567	3.19025	4.2756	1.34021	0.0433551
	cga-miR166i-5p.1	TTGGACCAGGCTTCATTCCTC	21	976.118	1042.04	1181.66	806.963	1009.08	994.313	0.985364	0.472592		423.864	257.118	417.307	301.813	340.491	359.56	1.056	0.434105		177.296	136.459	249.639	189.419	156.877	219.529	1.39937	0.113594
	cga-miR166i/j-5p	TTGGACCAGGCTTCATTCC	19	2.71275	4.74878	5.32724	4.43088	3.73077	4.87906	1.30779	0.205198		0.911903	1.28162	1.60084	2.3979	1.09676	1.99937	1.82298	0.0881372		0.614366	0.806702	0.516583	1.01826	0.710534	0.767421	1.08006	0.425957
	cga-miR166i-5p.2	TTTGGACCAGGCTTCATTCCTC	22	8.13825	10.3847	8.16457	7.49479	9.26147	7.82968	0.845403	0.173158		4.7305	2.43507	3.58588	2.78986	3.58279	3.18787	0.889775	0.387983		1.43352	1.03359	2.58292	1.60659	1.23355	2.09475	1.69814	0.122085
MIR167	cga-miR167a.1	TGAAGCTGCCAGCATGATCTGA	22	229.109	227.681	332.084	249.072	228.395	290.578	1.27226	0.13643		1905.42	2889.84	482.749	928.817	2397.63	705.783	0.294367	0.0443307		5115.52	7072.16	1318	1919.1	6093.84	1618.55	0.265604	0.0242616
	cga-miR167a.2	TGAAGCTGCCAGCATGATCTGAA	23	1.2974	1.04369	1.62133	0.872036	1.17055	1.24668	1.06505	0.432565		5.47142	12.6368	1.47277	4.03493	9.05409	2.75385	0.304155	0.119795		12.2873	29.1169	3.74523	8.66652	20.7021	6.20587	0.29977	0.120026
	cgr-miR167a-3p	AGATCATCTGGCAGTTTCACC	21	0.530755	0.46966	0.463238	0.471371	0.500208	0.467304	0.934221	0.198732		3.47663	4.40877	1.02454	1.26812	3.9427	1.14633	0.290747	0.0142083		3.99338	5.29398	1.80804	2.51171	4.64368	2.15987	0.465121	0.0391705
	cga-miR167b	TGAAGCTGCCAGCATGATCTAT	22	2.12302	3.3398	2.31619	3.58242	2.73141	2.9493	1.07977	0.413585		2.8497	2.97335	1.79294	2.99737	2.91153	2.39516	0.822647	0.241766		3.32782	2.36969	1.87261	2.37594	2.84875	2.12428	0.745687	0.156262
	cga-miR167b/e	TGAAGCTGCCAGCATGATCTA	21	512.297	853.215	771.175	890.985	682.756	831.08	1.21724	0.248985		390.295	476.352	549.921	837.236	433.323	693.578	1.6006	0.112397		448.436	319.328	508.899	634.489	383.882	571.694	1.48924	0.0861775
	cga-miR167a/d	TGAAGCTGCCAGCATGATCTG	21	1.12048	1.48726	1.96876	1.79121	1.30387	1.87998	1.44185	0.0528114		4.10357	7.56155	0	3.98881	5.83256	1.99441	0.341944	0.141564		12.6457	17.3693	3.55151	5.657	15.0075	4.60425	0.306797	0.0282937
	cga-miR167c.1	TGAAGCTGCCAGCATGATCTTA	22	328.361	363.438	223.454	129.321	345.899	176.387	0.509939	0.0388526		4615.94	10327.9	615.619	2095.12	7471.94	1355.37	0.181394	0.0869458		7729.7	8726.95	2232.29	3618.58	8228.33	2925.43	0.355532	0.0124801
	cga-miR167c.2	TGAAGCTGCCAGCATGATCTT	22	12.2663	18.0558	18.1821	16.3094	15.1611	17.2458	1.1375	0.281984		43.4294	83.8178	2.43328	29.8815	63.6236	16.1574	0.253953	0.0956686		66.4539	60.4018	25.5063	41.7486	63.4279	33.6275	0.530169	0.0375829
	cga-miR167c.3	TGAAGCTGCCAGCATGATCTTAA	23	0.176918	0.339199	0.231619	0.0471371	0.258059	0.139378	0.540102	0.217968		3.02068	8.92006	0.384202	1.77537	5.97037	1.07978	0.180857	0.123965		5.99007	6.05027	1.87261	3.34894	6.02017	2.61078	0.433672	0.0219431
	cga-miR167c-3p	AGATCATGCGGCAGTTTCACC	21	14.3304	8.19295	7.75924	2.87536	11.2617	5.3173	0.472159	0.134414		75.289	155.691	14.1514	29.282	115.49	21.7167	0.18804	0.0744629		45.1047	38.3184	32.4802	47.564	41.7115	40.0221	0.959497	0.428517
	cga-miR167d	TGAAGCTGCCAGCATGATCTGG	22	35.0298	8.79307	66.0693	12.562	21.9115	39.3157	1.7943	0.30913		10.4869	17.3275	76.7763	14.7794	13.9072	45.7778	3.29167	0.20715		106.337	21.3524	225.424	7.08256	63.8445	116.253	1.82088	0.349196
	cga-miR167a/b/c/d/e.1	TGAAGCTGCCAGCATGATCT	20	4.18707	5.71419	6.31162	5.75072	4.95063	6.03117	1.21826	0.157682		19.7769	58.775	6.53143	15.8861	39.276	11.2088	0.285385	0.148274		44.8999	40.5116	12.9792	20.2294	42.7058	16.6043	0.388807	0.0126789
	cga-miR167a/b/c/d/e.2	TGAAGCTGCCAGCATGATC	19	0.648701	0.495752	1.62133	0.730624	0.572226	1.17598	2.05509	0.156625		0.740922	3.84485	1.08857	1.75231	2.29289	1.42044	0.619499	0.318847		3.6862	3.12597	1.35603	2.46645	3.40608	1.91124	0.561126	0.0690501
	cga-miR167e	TGAAGCTGCCAGCATGATCTAA	22	8.43311	14.0115	14.8236	14.2825	11.2223	14.5531	1.2968	0.178302		8.09314	8.20236	10.8857	16.8314	8.14775	13.8586	1.70091	0.0973706		9.36908	6.98302	8.20076	14.0972	8.17605	11.149	1.36362	0.224298
MIR168	cga-miR168.1	TCGCTTGGTGCAGGTCGGGAA	21	996.228	1207.21	1694.18	1243.31	1101.72	1468.74	1.33314	0.139132		1408.43	2220.76	1626.13	2090.16	1814.6	1858.15	1.024	0.467155		1492.45	1593.82	1824.38	1870.9	1543.13	1847.64	1.19733	0.0159708
	cga-miR168.2	CGCTTGGTGCAGGTCGGGAAC	21	2.29994	3.41808	3.41638	3.18175	2.85901	3.29907	1.15392	0.260824		3.98958	4.69072	5.05865	4.65746	4.34015	4.85806	1.11933	0.164152		3.83979	3.2016	4.97211	4.29932	3.52069	4.63572	1.31671	0.0690035
	cga-miR168.3	TCGCTTGGTGCAGGTCGGGA	20	1.59227	2.66141	5.03771	2.40399	2.12684	3.72085	1.74948	0.18931		2.96369	6.79258	4.61042	7.1937	4.87813	5.90206	1.2099	0.350424		5.3757	3.731	4.58468	6.56212	4.55335	5.5734	1.22402	0.255411
	cga-miR168.4	CGCTTGGTGCAGGTCGGGAA	20	5.18961	9.65412	7.87504	10.3702	7.42186	9.1226	1.22915	0.287216		12.8806	20.7622	11.3339	17.1773	16.8214	14.2556	0.847467	0.326563		19.6085	14.8736	15.0455	17.2878	17.241	16.1666	0.937683	0.360727
	cga-miR168-3p	CCCGCCTTGCATCAACTGAAT	21	19.1072	26.6141	21.7722	32.4303	22.8606	27.1012	1.1855	0.291036		25.7043	47.2917	28.1108	57.7802	36.498	42.9455	1.17665	0.379415		28.9776	35.1924	28.2184	47.3604	32.085	37.7894	1.17779	0.313968
MIR169	cga-miR169a/b/c/d/e.1	CAGCCAAGGATGACTTGCCGG	21	63.5727	56.02	87.6678	50.2952	59.7963	68.9815	1.15361	0.338756		28.269	23.9919	32.0808	13.811	26.1304	22.9459	0.878129	0.383306		43.0568	30.8816	24.344	20.4557	36.9692	22.3998	0.605906	0.0751085
	cga-miR169a/b/c/d/e.2	AGCCAAGGATGACTTGCCGGC	21	1.23843	1.20024	3.59009	1.202	1.21934	2.39604	1.96504	0.214165		2.10878	2.5376	1.28067	0.691702	2.32319	0.986187	0.424497	0.0334357		6.50204	3.90746	1.48518	3.73362	5.20475	2.6094	0.501349	0.134848
	cga-miR169b	CGGCAAGTTGTCTTTGGCTAC	21	0.117946	0.0260922	0.289524	0.282822	0.0720189	0.286173	3.97358	0.0216291		2.10878	2.48634	0.256134	0.599475	2.29756	0.427805	0.1862	0.00905967		10.393	9.55438	1.74347	5.15918	9.9737	3.45132	0.346042	0.0328108
	cga-miR169c	GGCAAGTTGCCCTTGGCTACA	21	1.65124	0.782766	3.82171	0.989878	1.217	2.4058	1.97682	0.25319		1.13988	0.487015	2.56134	0.714759	0.813447	1.63805	2.01372	0.244204		1.7919	0.176466	0.387437	1.06352	0.984184	0.725476	0.737135	0.397746
	cga-miR169f/g/h/i	AGGCAGTCTCCTTGGCTAAG	20	5.18961	2.47876	9.728	2.14474	3.83418	5.93637	1.54827	0.326842		2.56473	2.07622	4.22622	1.86759	2.32047	3.04691	1.31305	0.303841		3.43021	0.630236	1.80804	1.19928	2.03022	1.50366	0.740639	0.374235
	cga-miR169j/k	TAGCCAAGGATGACTTGCCTGA	22	3.00761	1.82645	3.59009	1.50839	2.41703	2.54924	1.0547	0.461061		2.56473	2.51197	2.36924	2.74375	2.53835	2.5565	1.00715	0.466149		4.24937	1.84029	2.51834	2.08177	3.04483	2.30006	0.755399	0.302409
	cga-miR169f/g/h/i/k/l/m	TAGCCAAGGATGACTTGCCTG	21	1.35637	2.13956	2.37409	1.67337	1.74797	2.02373	1.15776	0.326044		1.82381	3.12715	1.1526	2.83598	2.47548	1.99429	0.805619	0.347767		2.40627	1.48736	2.00176	1.5387	1.94681	1.77023	0.909298	0.382079
	cga-miR169j.1	AGGCAGTCTCCTTGGCTAAC	20	2.18199	1.64381	5.73257	1.29627	1.9129	3.51442	1.83722	0.273963		2.50773	2.33254	3.45781	2.05205	2.42014	2.75493	1.13834	0.341508		6.04127	1.48736	2.06633	1.71973	3.76431	1.89303	0.502889	0.249319
	cga-miR169j.2	GGCAGTCTCCTTGGCTAACT	20	1.06151	1.04369	3.12686	1.2727	1.0526	2.19978	2.08985	0.17076		1.19687	1.56357	1.98504	1.33729	1.38022	1.66117	1.20355	0.264555		1.94549	0.529398	1.4206	0.746724	1.23745	1.08366	0.875726	0.431319
	cga-miR169j.3	GGCAGTCTCCTTGGCTAAC	19	1.76918	2.03519	4.97981	2.52183	1.90219	3.75082	1.97184	0.136716		0.911903	4.79325	2.88151	3.04349	2.85258	2.9625	1.03853	0.480008		4.81254	0.957959	0	0.701468	2.88525	0.350734	0.121561	0.162499
	cga-miR169j.4	AGGCAGTCTCCTTGGCTAACT	21	1.12048	1.04369	0.810666	0.895604	1.08209	0.853135	0.788417	0.0286101		2.27976	1.43541	0.448235	1.52174	1.85759	0.98499	0.530253	0.164792		2.55986	0.857121	1.87261	0.882492	1.70849	1.37755	0.806298	0.384413
	cga-miR169n	TAGCCAAGGATGACTTGCCCG	21	0.41281	0.156553	0.636952	0.282822	0.284681	0.459887	1.61545	0.253436		0.227976	0.102529	0.512269	0.115284	0.165253	0.313776	1.89877	0.274785		0.716761	0.428561	5.61784	0.248908	0.572661	2.93338	5.12236	0.236244
MIR171	cga-miR171a	CGAGCCGAATCAATATCACTC	21	50.0089	40.5734	48.4663	77.9176	45.2912	63.1919	1.39524	0.183287		27.5281	45.805	38.4842	48.5344	36.6666	43.5093	1.18662	0.289568		22.066	25.3607	30.9304	98.115	23.7133	64.5227	2.72094	0.174418
	cga-miR171b	TTGAGCCGCGCCAATATCACT	21	1.65124	1.95692	1.38971	1.86191	1.80408	1.62581	0.901189	0.295509		1.02589	0.589544	1.1526	1.03755	0.807718	1.09508	1.35577	0.165401		3.27662	1.46215	1.80804	1.10877	2.36938	1.45841	0.615521	0.223846
	cga-miR171c/d/e/f/g/h	TGATTGAGCCGTGCCAATATC	21	44.8783	35.9812	45.6868	26.326	40.4297	36.0064	0.890593	0.359153		32.5436	28.1187	25.6775	17.8459	30.3311	21.7617	0.717471	0.0985085		40.3946	17.5458	20.4696	16.8352	28.9702	18.6524	0.643849	0.233274
	cga-miR171d-5p	GGATATTGGTGCGGTTCAATA	21	13.5048	1.90473	20.7878	1.86191	7.70475	11.3249	1.46985	0.387633		7.97915	1.79427	6.40336	3.59685	4.88671	5.00011	1.0232	0.488198		12.4409	0.403351	12.2689	1.90075	6.42213	7.0848	1.10319	0.470557
	cga-miR171e-5p	TATTGGCCCGGTTCATTCAGA	21	2.53583	0	2.95314	0	1.26792	1.47657	1.16457	0.462204		1.02589	0	1.47277	0	0.512946	0.736386	1.4356	0.413306		2.04789	0	1.80804	0	1.02394	0.904021	0.882881	0.469019
	cga-miR171f-5p	TGTTGGAACGGCTCAATCAAA	21	0.648701	0.808858	3.59009	3.46457	0.72878	3.52733	4.84006	0.000659542		5.18645	11.2013	10.8857	9.89134	8.1939	10.3885	1.26784	0.273159		5.4269	3.2016	12.1397	3.82413	4.31425	7.98192	1.85013	0.241949
	cga-miR171g-5p	AGATATTGGTGCGGTTCAATC	21	3.95118	0.547936	9.61219	0.80133	2.24956	5.20676	2.31457	0.297569		2.10878	0.845868	1.98504	1.22201	1.47732	1.60352	1.08543	0.439958		9.52268	0.88233	3.42236	1.44819	5.2025	2.43528	0.468097	0.298037
MIR172	cga-miR172a/b.1	AGAATCTTGATGATGCTGCAT	21	599.4	1412.61	875.404	1394.57	1006	1134.99	1.12822	0.407111		676.404	1681.51	742.278	1767.23	1178.96	1254.75	1.06429	0.462768		1072.73	1204.71	878.644	1418.96	1138.72	1148.8	1.00885	0.487192
	cga-miR172a/b.2	AGAATCTTGATGATGCTGCA	20	1.76918	4.80097	3.47428	5.39719	3.28508	4.43574	1.35027	0.293583		1.82381	5.94671	2.17714	8.53099	3.88526	5.35407	1.37805	0.36776		3.48141	4.08393	2.51834	5.81539	3.78267	4.16687	1.10157	0.419989
	cga-miR172a/b.3	TGAGAATCTTGATGATGCTGC	21	1.65124	6.78397	2.08457	6.83487	4.21761	4.45972	1.05741	0.475549		2.22276	6.86947	1.85697	7.74706	4.54612	4.80202	1.05629	0.475909		2.86704	5.67212	2.3892	6.67526	4.26958	4.53223	1.06152	0.463839
	cga-miR172a-5p.1	GCAGCATCATCAAGATTCACA	21	7.60749	29.0145	2.31619	30.1442	18.311	16.2302	0.886361	0.458238		16.1863	39.2688	6.27529	19.2524	27.7275	12.7638	0.460331	0.187854		4.35176	9.45354	11.3648	13.5768	6.90265	12.4708	1.80667	0.0915684
	cga-miR172a-5p.2	GCAGCATCATCAAGATTCAC	20	2.18199	7.72329	2.31619	8.48467	4.95264	5.40043	1.09041	0.461925		3.24866	11.6627	1.66487	5.87947	7.45569	3.77217	0.505945	0.257848		1.99669	3.32765	2.77664	4.18618	2.66217	3.48141	1.30773	0.243501
	cga-miR172c	AGAATCTTGATGATGCTGCAA	21	457.747	1158.78	820.51	1363.51	808.264	1092.01	1.35106	0.293858		516.023	1072.74	710.773	1864.32	794.382	1287.55	1.62082	0.260894		742.154	1150.66	782.559	1736.77	946.407	1259.66	1.33099	0.303728
	cga-miR172c-5p.1	GCAGCGTCCTCAAGATTCACA	21	113.346	216.07	148.062	259.395	164.708	203.729	1.23691	0.328856		113.931	175.043	114.556	280.6	144.487	197.578	1.36745	0.304682		76.7958	139.106	133.795	184.712	107.951	159.254	1.47524	0.165181
	cga-miR172c-5p.2	GCAGCGTCCTCAAGATTCACAT	22	4.54091	9.88895	4.05333	10.9122	7.21493	7.48278	1.03713	0.478244		5.12946	6.89511	4.99462	7.1937	6.01228	6.09416	1.01362	0.479488		2.96944	4.5377	5.68242	6.83365	3.75357	6.25803	1.66722	0.0617582
	cga-miR172c-5p.3	GCAGCGTCCTCAAGATTCAC	20	40.1605	55.1328	72.9021	63.1872	47.6467	68.0447	1.42811	0.0748029		31.1187	47.061	49.1138	99.7665	39.0899	74.4401	1.90433	0.157266		39.729	37.8646	64.3146	54.0356	38.7968	59.1751	1.52526	0.0299304
	cga-miR172c-5p.4	GCAGCGTCCTCAAGATTCA	19	2.41788	3.96602	10.1333	6.55205	3.19195	8.34269	2.61367	0.0592423		1.99479	4.15244	4.99462	16.3011	3.07362	10.6479	3.46428	0.159377		1.7407	1.78987	1.54975	4.61611	1.76529	3.08293	1.74642	0.240361
	cga-miR172d	TGGAATCTTGATGATGCTGCAG	22	12.1484	20.6128	20.2667	22.5551	16.3806	21.4109	1.30709	0.184982		12.7666	13.1238	17.097	12.3815	12.9452	14.7392	1.13858	0.263621		13.5161	14.7223	12.4626	7.58038	14.1192	10.0215	0.709777	0.12237
	cga-miR172d-5p	GGAGCACCATCAAGATTCACA	21	1.82816	4.0182	2.77943	5.39719	2.92318	4.08831	1.39858	0.282619		1.76681	2.94772	1.21664	2.37484	2.35727	1.79574	0.761789	0.283599		1.63831	1.81508	1.03317	1.33505	1.72669	1.18411	0.685766	0.0450502
	cga-miR172e-5p	GCGGCATCATCAAGATTCACA	21	1.12048	4.22694	0.810666	1.97976	2.67371	1.39521	0.521826	0.260817		2.27976	2.35818	0.448235	0.714759	2.31897	0.581497	0.250757	0.00316565		2.55986	4.68896	1.87261	7.28621	3.62441	4.57941	1.26349	0.386923
MIR319	cga-miR319a/b	AGCTGCCGACTCATTCATTCA	21	43.1091	28.4666	46.6133	28.4472	35.7879	37.5303	1.04869	0.447487		16.9272	24.4276	17.6733	22.5264	20.6774	20.0998	0.972067	0.454474		12.5433	16.8903	13.1729	26.8594	14.7168	20.0161	1.36009	0.268667
	cga-miR319b-3p	TGTGAATGAAGCGGGAGATAA	21	9.78949	11.3762	15.4606	14.8482	10.5828	15.1544	1.43198	0.0164526		2.73571	9.97099	4.86655	8.85378	6.35335	6.86017	1.07977	0.456782		2.96944	7.89056	2.77664	6.44898	5.43	4.61281	0.849504	0.407518
	cga-miR319c/d-3p	TTGGACTGAAGGGAGCTCCT	20	3.77426	0.339199	1.73714	0.518508	2.05673	1.12782	0.548359	0.330465		0.512946	0.358853	1.1526	0.13834	0.435899	0.645473	1.48078	0.361226		0.307183	0.0756283	0.129146	0.814608	0.191406	0.471877	2.46532	0.25964
	cga-miR319e-3p	AGTGAATGATGCGGGAGACAAAT	23	6.36906	9.054	5.26933	9.07388	7.71153	7.17161	0.929985	0.419092		1.99479	2.38381	2.04908	3.11266	2.1893	2.58087	1.17886	0.280364		1.02394	16.1088	1.09774	5.22707	8.56639	3.1624	0.369164	0.280482
MIR3633	cga-miR3633	TTACCTATGCCACCCATTCCTT	22	84.7439	55.6025	89.6944	59.2277	70.1732	74.4611	1.0611	0.428816		85.9469	41.7295	83.756	58.8177	63.8382	71.2868	1.11668	0.398412		68.9114	38.2175	100.023	64.3314	53.5645	82.1774	1.53418	0.174071
MIR390	cga-miR390a/b.1	AAGCTCAGGAGGGATAGCGCC	21	400.602	705.299	531.276	712.029	552.95	621.652	1.12425	0.367759		263.369	395.43	289.624	666.847	329.4	478.235	1.45184	0.267012		212.52	244.431	353.278	402.19	228.475	377.734	1.65328	0.0181038
	cga-miR390a/b.2	AAGCTCAGGAGGGATAGCGC	20	2.18199	3.15716	3.53219	2.9225	2.66958	3.22734	1.20894	0.217192		1.36786	2.05059	1.72891	4.77274	1.70922	3.25083	1.90193	0.213575		1.7407	1.23526	1.29146	2.21754	1.48798	1.7545	1.17911	0.331787
	cga-miR390a/b.3	AGCTCAGGAGGGATAGCGCC	20	4.1281	9.49756	8.10666	9.6631	6.81283	8.88488	1.30414	0.267874		3.41964	7.58718	5.89109	14.9408	5.50341	10.4159	1.89263	0.214012		6.80923	7.05864	3.93895	10.2279	6.93393	7.0834	1.02156	0.483217
	cga-miR390a-3p	CGCTATCCATCCTGAGTTTCA	21	8.55106	11.1153	14.2446	10.158	9.83317	12.2013	1.24083	0.214873		6.32633	4.5113	9.02874	10.2602	5.41881	9.64449	1.77982	0.0306173		7.11641	3.68058	12.3334	8.77966	5.39849	10.5565	1.95546	0.0860829
MIR393	cga-miR393a	TTCCAAAGGGATCGCATTGATC	22	14.6253	5.16626	19.1665	5.68002	9.89576	12.4232	1.25541	0.393974		4.50252	3.20405	5.69899	1.12978	3.85328	3.41439	0.886097	0.435216		17.5094	12.4535	6.26357	2.44382	14.9815	4.3537	0.290606	0.0392732
	cga-miR393a-3p	TCATGCGATCCCTTCGGAATT	21	26.007	30.0582	35.9009	37.8746	28.0326	36.8878	1.31589	0.0295336		17.4971	16.2509	13.5111	6.1792	16.874	9.84515	0.58345	0.0996482		24.677	72.7544	12.5271	12.3323	48.7157	12.4297	0.255147	0.135121
	cga-miR393b-3p	ATCATGCTATCCCTTTGGATT	21	1.00254	0	1.38971	0	0.501269	0.694857	1.3862	0.421117		0.28497	0	0.576302	0	0.142485	0.288151	2.02233	0.347429		2.91824	0	0.129146	0	1.45912	0.0645729	0.0442547	0.22022
MIR394	cga-miR394	TTGGCATTCTGTCCACCTCC	20	0.41281	6.05339	1.62133	4.24234	3.2331	2.93183	0.906818	0.46583		0.398958	7.17706	0.576302	7.86234	3.78801	4.21932	1.11386	0.46941		6.50204	16.008	0.0645729	0.475188	11.255	0.26988	0.0239787	0.0736158
MIR3951	cga-miR3951.1	TAGATAAAGATGAGAGAAAAA	21	97.8949	236.239	176.378	446.883	167.067	311.63	1.8653	0.220865		152.06	612.998	149.839	519.56	382.529	334.699	0.874965	0.443135		326.894	646.925	261.456	435.973	486.909	348.715	0.71618	0.263741
	cga-miR3951.2	TAGATAAAGATGAGAGAAAAAT	22	1.2974	2.16565	1.04229	3.91238	1.73153	2.47733	1.43072	0.334092		1.48184	6.04924	1.66487	4.93414	3.76554	3.29951	0.876237	0.441731		3.02063	6.88218	2.3892	4.59348	4.95141	3.49134	0.705121	0.289407
MIR3952	cga-miR3952a/b	TGAAGGGCCTTTCTAGAGCAC	21	10.6151	8.84526	8.39619	9.80451	9.73018	9.10035	0.93527	0.31679		6.6113	10.8169	8.45244	11.6206	8.71408	10.0365	1.15176	0.332648		9.0107	9.73084	8.39448	17.2425	9.37077	12.8185	1.36792	0.259294
MIR3954	cga-miR3954a/b.1	TTGGACAGAGAAATCACGGTCA	22	40044.3	31723.2	53177.3	31070.5	35883.8	42123.9	1.1739	0.325012		31708.1	19208.1	26522.6	18152.5	25458.1	22337.6	0.877424	0.359253		33731.7	15616.5	21624.2	17190	24674.1	19407.1	0.786539	0.314549
	cga-miR3954a/b.2	TTGGACAGAGAAATCACGG	19	152.916	145.49	323.514	166.559	149.203	245.036	1.6423	0.173432		99.1695	106.605	112.123	99.7665	102.887	105.945	1.02972	0.356402		181.596	73.7376	97.6342	76.9352	127.667	87.2847	0.68369	0.269326
	cga-miR3954a/b.3	TTGGACAGAGAAATCACGGT	20	70.1187	67.0048	112.046	65.2613	68.5617	88.6535	1.29305	0.240869		49.6987	42.4985	45.5919	40.7182	46.0986	43.1551	0.936147	0.284084		65.6348	31.1085	38.4855	39.8253	48.3716	39.1554	0.80947	0.323529
	cga-miR3954a/b.4	TTGGACAGAGAAATCACGGTC	21	56.2011	35.8768	97.9169	34.4101	46.0389	66.1635	1.43712	0.30372		31.8026	25.8631	43.6709	25.4546	28.8328	34.5628	1.19873	0.305239		46.8966	18.7306	44.0387	24.0309	32.8136	34.0348	1.03722	0.475037
	cga-miR3954a/b/c.1	GGACAGAGAAATCACGGTCA	20	39.5118	20.091	51.7668	20.9289	29.8014	36.3478	1.21967	0.376891		35.1083	10.6374	21.8355	10.6522	22.8729	16.2438	0.71018	0.335481		33.6366	7.68888	18.5324	8.46287	20.6627	13.4976	0.653237	0.328952
	cga-miR3954a.1	CTTGGACAGAGAAATCACGGTCA	23	8.61003	0.417475	12.7969	0.424234	4.51375	6.61059	1.46454	0.40202		7.01026	0.410118	7.29983	0.322794	3.71019	3.81131	1.02726	0.492556		8.44754	0.226885	5.23041	0.407304	4.33721	2.81885	0.649923	0.390108
	cga-miR3954a.2	TTGGACAGAGAAATCACGGTCAA	23	8.669	8.42778	12.5074	6.99985	8.54839	9.75364	1.14099	0.352307		9.29002	5.20337	5.69899	5.4875	7.24669	5.59325	0.771834	0.251933		7.16761	3.98309	4.39096	4.61611	5.57535	4.50353	0.807758	0.285546
	cga-miR3954a/b/c.2	TGGACAGAGAAATCACGGTC	20	2.83069	3.44417	4.22705	3.8181	3.13743	4.02257	1.28212	0.0691751		1.82381	2.07622	2.24118	2.65152	1.95001	2.44635	1.25453	0.0877577		3.37901	2.26885	1.80804	2.73799	2.82393	2.27301	0.804911	0.263111
	cga-miR3954a/b/c.3	CTGGACAGAGAAATCACGGTCA	22	7.72544	6.05339	12.3916	6.00998	6.88941	9.2008	1.3355	0.27801		6.49731	3.66543	4.93059	3.59685	5.08137	4.26372	0.839088	0.32674		9.0619	2.31927	5.29498	2.89638	5.69059	4.09568	0.719729	0.349703
	cga-miR3954b.1	TTGGACAGAGAAATCACGGTCAT	23	53.3704	40.2081	61.1474	41.5985	46.7892	51.3729	1.09796	0.367396		50.0977	27.0934	37.6518	23.3334	38.5955	30.4926	0.790054	0.305245		47.2038	21.9574	32.7385	24.1441	34.5806	28.4413	0.822463	0.345217
	cga-miR3954b.2	TGGACAGAGAAATCACGGTCAT	22	3.77426	2.81796	4.16914	3.7474	3.29611	3.95827	1.20089	0.166349		3.41964	1.84553	3.39378	1.86759	2.63258	2.63069	0.99928	0.499389		3.78859	1.8655	1.93719	1.60659	2.82705	1.77189	0.626763	0.196269
	cga-miR3954c	TGGACAGAGAAATCACGGTCA	21	164.947	120.833	230.982	126.233	142.89	178.608	1.24997	0.29694		135.475	89.7389	117.181	78.3929	112.607	97.7872	0.868395	0.335044		172.79	73.4099	102.348	75.1023	123.1	88.7252	0.720756	0.286668
MIR396	cga-miR396a/b	TTCCACAGCTTTCTTGAACTG	21	41.9297	29.1189	85.8148	43.8139	35.5243	64.8144	1.82451	0.156904		65.4861	70.8991	103.542	71.1761	68.1926	87.3592	1.28107	0.18158		191.785	80.771	137.476	54.2167	136.278	95.8462	0.703314	0.309511
	cga-miR396a/b/c/d	TTCCACAGCTTTCTTGAAC	19	1.00254	1.3307	2.77943	1.62623	1.16662	2.20283	1.88821	0.113022		0.626934	3.30657	1.79294	2.60541	1.96675	2.19918	1.11818	0.441707		3.32782	2.59657	2.06633	4.61611	2.96219	3.34122	1.12795	0.400963
	cga-miR396a-3p.1	GTTCAATAAAGCTGTGGGAAG	21	5.66139	13.9332	7.70133	17.8414	9.79731	12.7714	1.30356	0.347005		16.2433	21.9413	5.31479	13.8802	19.0923	9.59747	0.502688	0.103096		2.20148	14.0164	4.97211	21.2929	8.10896	13.1325	1.61951	0.333733
	cga-miR396a-3p.2	TTCAATAAAGCTGTGGGAAGA	21	5.01269	10.8805	6.31162	15.7438	7.94657	11.0277	1.38773	0.317415		9.97394	25.7862	8.1963	23.3104	17.88	15.7533	0.881056	0.431891		4.14697	32.0916	7.94247	19.7316	18.1193	13.837	0.763663	0.402096
	cga-miR396a-3p.3	TCAATAAAGCTGTGGGAAGA	20	2.5948	9.31492	7.23809	12.9863	5.95486	10.1122	1.69814	0.223175		6.04136	24.4276	6.33933	20.728	15.2345	13.5337	0.888356	0.448759		3.83979	38.1923	6.32814	19.0301	21.016	12.6791	0.603308	0.346788
	cga-miR396a-3p.4	TTCAATAAAGCTGTGGGAAG	20	2.88967	8.92354	6.36952	14.7539	5.9066	10.5617	1.78812	0.231278		7.69418	25.1453	7.74807	22.0192	16.4198	14.8836	0.906445	0.452039		3.37901	27.68	7.81332	19.9353	15.5295	13.8743	0.893416	0.457061
	cga-miR396a-3p.5	TTCAATAAAGCTGTGGGAAGA	21	5.01269	10.8805	6.31162	15.7438	7.94657	11.0277	1.38773	0.317415		9.97394	25.7862	8.1963	23.3104	17.88	15.7533	0.881056	0.431891		4.14697	32.0916	7.94247	19.7316	18.1193	13.837	0.763663	0.402096
	cga-miR396c/d	TTCCACAGCTTTCTTGAACTT	21	42.1656	15.5249	24.2621	17.1108	28.8452	20.6864	0.717153	0.307051		31.2327	26.1706	36.3071	18.2379	28.7017	27.2725	0.950205	0.446454		36.6572	18.1256	31.6407	42.0654	27.3914	36.8531	1.34543	0.233688
	cga-miR396c-3p.1	GCTCAAGAAAGCTGTGGGAGA	21	191.78	641.816	181.937	669.888	416.798	425.913	1.02187	0.490293		293.918	646.346	116.029	365.172	470.132	240.601	0.511773	0.199463		46.6406	215.137	114.811	266.06	130.889	190.435	1.45494	0.325705
	cga-miR396c-3p.2	CTCAAGAAAGCTGTGGGAG	19	35.2068	0	72.0914	0	17.6034	36.0457	2.04766	0.34542		61.0405	0	35.3465	0	30.5203	17.6733	0.579067	0.375283		28.9776	0	58.3093	0	14.4888	29.1547	2.01222	0.348246
	cga-miR396c-3p.3	CTCAAGAAAGCTGTGGGAGA	20	35.2068	114.388	72.0914	133.539	74.7975	102.815	1.37458	0.316177		61.0405	152.051	33.4255	119.757	106.546	76.5911	0.718856	0.340025		28.9776	132.198	58.3093	136.492	80.588	97.4007	1.20863	0.409699
	cga-miR396c-3p.4	GGAGCTCAAGAAAGCTGTGGGAGA	24	4.7768	8.92354	4.45867	10.1345	6.85017	7.29657	1.06517	0.455274		6.21234	9.09949	2.68941	7.51649	7.65592	5.10295	0.666537	0.229907		1.38232	4.66375	2.71206	5.88328	3.02304	4.29767	1.42164	0.316304
	cga-miR396d-3p.1	TTCAAGAAATCTGTGGGAAG	20	10.3792	33.4502	14.4762	40.7971	21.9147	27.6367	1.2611	0.387373		20.4608	73.1804	10.4375	58.0799	46.8206	34.2587	0.731701	0.378726		3.53261	75.9308	15.3684	70.011	39.7317	42.6897	1.07445	0.476965
	cga-miR396d-3p.2	GTTCAAGAAATCTGTGGGAAG	21	3.00761	7.61893	2.95314	7.1177	5.31327	5.03542	0.947706	0.468443		7.29523	6.89511	1.34471	6.64034	7.09517	3.99252	0.56271	0.18153		1.02394	4.33602	4.64925	10.7935	2.67998	7.7214	2.88114	0.142721
	cga-miR396e	TTCCACGGCTTTCTTGAACTT	21	6.7229	3.99211	5.84838	4.36018	5.3575	5.10428	0.952734	0.442803		4.78749	2.71703	6.91563	2.49013	3.75226	4.70288	1.25334	0.367352		2.86704	1.8655	3.29322	4.54823	2.36627	3.92072	1.65692	0.0962333
	cga-miR396e-3p	GCTCAAGAATGCCGTGGGAAA	21	4.1281	5.79247	4.05333	6.52848	4.96028	5.29091	1.06665	0.422565		4.04657	3.20405	3.13765	3.22794	3.62531	3.18279	0.877938	0.202956		1.43352	2.19322	1.93719	3.93727	1.81337	2.93723	1.61976	0.201835
MIR397	cga-miR397.1	TCATTGAGTGCAGCGTTGATG	21	8.96387	5.06189	17.603	11.1479	7.01288	14.3755	2.04987	0.0950822		11.2848	7.15143	18.3776	14.641	9.21812	16.5093	1.79097	0.0601164		7.57718	9.15103	36.8711	9.84317	8.36411	23.3572	2.79255	0.191709
	cga-miR397.2	TCATTGAGTGCAGCGTTGAT	20	0.353837	0	0.926476	0	0.176918	0.463238	2.61837	0.311002		0.626934	0	1.60084	0	0.313467	0.80042	2.55344	0.31408		0.563169	0	3.55151	0	0.281585	1.77575	6.30629	0.246681
MIR399	cga-miR399a.1	TGCCAAAGGAGATTTGCCCGG	21	39.7477	29.9539	7.3539	3.62955	34.8508	5.49173	0.157578	0.0151994		39.4968	58.4162	7.17176	12.4967	48.9565	9.83426	0.200877	0.0288457		93.6908	32.9739	30.3493	30.8646	63.3324	30.6069	0.483274	0.196901
	cga-miR399a.2	CACTGCCAAAGGAGATTTGCCCGG	24	2.88967	1.72209	0.231619	0.0707056	2.30588	0.151162	0.0655552	0.0336668		2.56473	3.71669	0.70437	0.668645	3.14071	0.686507	0.218583	0.025478		9.1131	2.79825	1.80804	1.78761	5.95567	1.79783	0.301868	0.159269
	cga-miR399a-5p	GGGCAATTCTCTATTGGCAGTTGG	24	1.47432	0.913227	0.173714	0.0471371	1.19377	0.110426	0.0925013	0.0319018		1.82381	2.07622	0.512269	0.322794	1.95001	0.417532	0.214117	0.00521911		4.19817	1.51257	0.322865	0.905119	2.85537	0.613992	0.215031	0.122206
	cga-miR399b	TGCCAAAGGAGAGTTGCCCTA	21	7.48955	6.60133	5.55886	2.35685	7.04544	3.95785	0.561761	0.102111		6.89627	12.6368	2.43328	6.75562	9.76651	4.59445	0.470429	0.143325		22.8339	8.74768	8.45905	10.2957	15.7908	9.37739	0.593851	0.230927
	cga-miR399c	TGCCAAAGGAGAGTTGCCCTG	21	3.89221	5.19235	1.85295	1.81478	4.54228	1.83386	0.403732	0.0265538		2.27976	7.45902	1.47277	3.4124	4.86939	2.44258	0.50162	0.236359		5.22211	4.51249	2.26005	5.54386	4.8673	3.90195	0.801667	0.311768
	cga-miR399d	CGCCAAAGGAGAATTGCCCTG	21	1.53329	2.13956	0.0579047	0.259254	1.83643	0.158579	0.0863521	0.0171916		1.19687	4.3575	0.320168	0.668645	2.77719	0.494407	0.178024	0.143778		4.19817	2.31927	0.516583	3.19055	3.25872	1.85356	0.568802	0.240225
MIR403	cga-miR403a/b	TTAGATTCACGCACAAACTCG	21	29.2505	25.2312	31.1528	27.1981	27.2408	29.1754	1.07102	0.281733		20.5748	25.6836	28.495	30.8268	23.1292	29.6609	1.2824	0.0727611		29.336	25.0582	28.1538	39.0107	27.1971	33.5822	1.23477	0.194005
MIR408	cga-miR408-5p.1	ACGGGGAACAGGCAGAGCATG	21	7.60749	12.9939	5.32724	16.2623	10.3007	10.7948	1.04796	0.471388		11.1138	12.2523	12.0383	10.9519	11.683	11.4951	0.983916	0.416739		12.0313	27.5287	33.7716	11.2687	19.78	22.5202	1.13853	0.429789
	cga-miR408-5p.2	CGGGGAACAGGCAGAGCATGG	21	3.89221	6.28822	2.95314	9.02675	5.09021	5.98994	1.17676	0.404358		6.38332	13.662	5.89109	7.79317	10.0227	6.84213	0.682665	0.24342		6.75803	15.8819	16.3369	9.05119	11.32	12.6941	1.12139	0.417913
	cga-miR408-3p	ATGCACTGCCTCTTCCCTGGC	21	0.41281	0.260922	0.810666	0.447802	0.336866	0.629234	1.86791	0.137751		0.170982	0.281956	1.02454	0.345851	0.226469	0.685194	3.02556	0.1569		2.15028	1.26047	3.16407	1.04089	1.70538	2.10248	1.23285	0.381502
MIR4414	cga-miR4414a.1	AGCTGCTGACTCGTTGGTTCA	21	295.513	386.478	401.28	364.275	340.995	382.778	1.12253	0.242217		115.47	200.086	141.898	181.18	157.778	161.539	1.02384	0.471538		160.298	121.484	128.242	145.86	140.891	137.051	0.972742	0.436803
	cga-miR4414a.2	AGCTGCTGACTCGTTGGTTC	20	114.289	125.086	191.317	118.055	119.688	154.686	1.29241	0.222161		40.4657	65.747	60.4477	68.1326	53.1064	64.2902	1.21059	0.243203		69.8842	32.9487	53.5309	41.7486	51.4164	47.6398	0.926548	0.431762
	cga-miR4414a-3p	ATCCAACGAAGCAGGAGCTGC	21	9.25873	7.82766	15.2289	7.9426	8.5432	11.5858	1.35614	0.249314		2.73571	2.28128	3.97008	3.50462	2.5085	3.73735	1.48988	0.0317299		5.83648	2.04196	0.968594	1.81024	3.93922	1.38942	0.352713	0.159934
	cga-miR4414b	TGTGAATGAAGCGGGAGATAA	21	9.78949	11.3762	15.4606	14.8482	10.5828	15.1544	1.43198	0.0164526		2.73571	9.97099	4.86655	8.85378	6.35335	6.86017	1.07977	0.456782		2.96944	7.89056	2.77664	6.44898	5.43	4.61281	0.849504	0.407518
	cga-miR4414c	AGTGAATGATGCGGGAGACAAAT	23	6.36906	9.054	5.26933	9.07388	7.71153	7.17161	0.929985	0.419092		1.99479	2.38381	2.04908	3.11266	2.1893	2.58087	1.17886	0.280364		1.02394	16.1088	1.09774	5.22707	8.56639	3.1624	0.369164	0.280482
MIR472	cga-miR472	TTTTTCCCACACCTCCCATCCC	22	26.8916	10.6978	19.3981	11.6193	18.7947	15.5087	0.825163	0.374785		24.4504	10.6374	24.845	14.3182	17.5439	19.5816	1.11615	0.418152		19.9157	9.12582	28.0246	16.6542	14.5208	22.3394	1.53845	0.211789
MIR473	cga-miR473	ACTCTCCCTCAAGGGCTTCGC	21	4.95372	3.91383	5.15352	8.53181	4.43377	6.84267	1.54331	0.153026		2.10878	3.17841	3.84202	6.68645	2.64359	5.26423	1.99132	0.113359		2.20148	1.94113	2.90578	9.61689	2.0713	6.26134	3.0229	0.169202
MIR477	cga-miR477.1	ACCTCCCTCGAAGGCTTCCAA	21	56.4959	24.4223	77.824	51.7329	40.4591	64.7784	1.60108	0.180248		26.6732	23.6843	77.8008	81.9667	25.1787	79.8837	3.17267	0.00109441		35.7356	13.966	73.6777	119.498	24.8508	96.588	3.88671	0.0527923
	cga-miR477.2	TCCCTCGAAGGCTTCCAATATA	22	1.88713	2.13956	2.77943	3.53528	2.01335	3.15735	1.56821	0.0514586		1.31086	1.46104	1.66487	5.55667	1.38595	3.61077	2.60526	0.185792		1.17754	1.38652	2.58292	7.67089	1.28203	5.1269	3.99906	0.135052
MIR479	cga-miR479	TGTGATATTGGTTCGGCTCATC	22	150.558	169.338	117.199	379.571	159.948	248.385	1.55291	0.285299		96.9467	216.44	122.368	187.728	156.693	155.048	0.989501	0.49146		48.4837	78.3509	73.1611	380.331	63.4173	226.746	3.57546	0.2004
MIR482	cga-miR482a	TCTTACCTATGCCACCCATTCC	22	140.119	138.028	142.619	148.552	139.074	145.586	1.04683	0.0871271		129.205	98.6333	129.284	132.069	113.919	130.676	1.1471	0.194466		102.497	74.3931	145.547	183.332	88.4449	164.44	1.85923	0.0420324
	cga-miR482b/c.1	TCTTCCCTATGCCTCCCATTCC	22	20.8764	13.8289	14.9973	12.4678	17.3526	13.7325	0.791381	0.217794		15.4454	8.89443	15.6242	17.3387	12.1699	16.4814	1.35428	0.165426		12.9529	6.25194	22.5359	17.8309	9.60241	20.1834	2.10191	0.0613702
	cga-miR482b/c.2	AGTGGGAGCGTGGGGTAAGAAG	22	147.491	572.046	66.8221	558.009	359.768	312.415	0.868379	0.448699		205.064	373.258	95.4741	354.866	289.161	225.17	0.778701	0.35953		42.4937	266.792	38.7437	346.706	154.643	192.725	1.24626	0.430015
	cga-miR482b/c.3	AGTGGGAGCGTGGGGTAAGAA	21	14.9201	62.1256	9.61219	60.8304	38.5228	35.2213	0.914296	0.466559		15.1034	39.6533	7.0437	40.0265	27.3783	23.5351	0.859625	0.434475		3.635	26.2934	3.03493	32.2675	14.9642	17.6512	1.17956	0.448898
	cga-miR482d	TTCCCTAGTCCCCCTATTCCTA	22	40.9861	17.3513	45.6868	18.5484	29.1687	32.1176	1.1011	0.442443		32.5436	9.89409	40.8534	18.8604	21.2188	29.8569	1.4071	0.319563		24.7282	7.84014	37.194	17.7856	16.2842	27.4898	1.68813	0.237772
	cga-miR482e	TCTTCCCTACTCCACCCATGCC	22	10.1433	9.75849	6.08	9.75737	9.9509	7.91868	0.795775	0.19315		5.75639	5.94671	6.97966	9.72994	5.85155	8.3548	1.42779	0.105508		3.6862	5.52087	9.04021	10.2957	4.60353	9.66797	2.10012	0.0224753
	cga-miR482f	TCTTGCCCACCCCTCCCATTCC	22	2.35891	1.04369	1.67924	1.06058	1.7013	1.36991	0.805214	0.346559		2.7927	0.999662	1.92101	1.42952	1.89618	1.67526	0.883492	0.417139		1.8943	0.831912	4.06809	1.24454	1.3631	2.65632	1.94873	0.240796
MIR5179	cga-miR5179	TCTTGCTCAAGACCGCGCAAT	21	17.1611	17.4557	29.7051	23.2621	17.3084	26.4836	1.5301	0.052261		23.0826	26.3757	22.924	27.3222	24.7291	25.1231	1.01593	0.449553		80.0212	230.868	63.798	208.291	155.445	136.044	0.875195	0.434886
MIR530	cga-miR530	TGCATTTGCACCTGCACCTTG	21	2.77172	5.32281	3.99543	4.73727	4.04727	4.36635	1.07884	0.416274		6.83928	11.5089	5.69899	6.06392	9.1741	5.88146	0.641093	0.147485		15.2568	8.69726	8.65277	8.12345	11.977	8.38811	0.700351	0.194642
MIR535	cga-miR535a/b/c	TGACAATGAGAGAGAGCACAC	21	120.187	186.064	194.849	311.647	153.125	253.248	1.65386	0.136962		76.2009	166.303	111.611	207.649	121.252	159.63	1.31651	0.309475		50.89	154.307	77.1646	151.404	102.598	114.284	1.1139	0.435632
MIR827	cga-miR827	TTAGATGACCATCAACAAACA	21	1.71021	1.64381	2.4899	1.13129	1.67701	1.8106	1.07966	0.431216		4.16056	3.94738	1.08857	0.668645	4.05397	0.878608	0.216728	0.002727		19.8133	3.75621	5.61784	2.6701	11.7848	4.14397	0.351638	0.224029
The MiRNA family marked in yellow indicate the non-conserved miRNA.
The miRNA marked in blue indicate the differentially expressed miRNAs
