# Supplementary material for: High-throughput sequencing and degradome analysis reveal altered expression of miRNAs and their targets in a male-sterile cybrid pummelo (Citrus grandis)
Source: BMC Genomics. 2016 Aug 9;17:591. doi: 10.1186/s12864-016-2882-0 (PMC4979119; doi:10.1186/s12864-016-2882-0)
Supplement: Additional file 2: — Information of precursors of 184 known miRNAs and 22 novel miRNAs, including location, minimum free energy and sequences. (XLSX 29 kb) [file 12864_2016_2882_MOESM2_ESM.xlsx]

## Sheet: Sheet1
Supplemental table 3 Information of precursors of 184 known miRNAs and 22 novel miRNAs.
Family	Gene name	Sequence	Location in the chromosome	energy	Precursor sequence
MiR1515	cga-miR1515a/b	TCATTTTTGCGTGCAATGATCC	chr1:22740553:22740726:+ 174(nt)	-46.81(kcal/mol)	TCGATTTGCATCATTTTTGCGTGCAATGATCCCGAATTTGCTCTCTTACTCAACTTTCTTTTTAATTTACAAATATTCATGTTTATTGGTTTGAAAAATAGAAAAAAAAATTCTAATTTTTGTTAACGGGGATCTGGATCATTCACGCAAAAATGATTTGACTCGTGAGTTGGC
			chr1:22746027:22746200:+ 174(nt)	-46.81(kcal/mol)	TCGATTTGCATCATTTTTGCGTGCAATGATCCCGAATTTGCTCTCTTACTCAACTTTCTTTTTAATTTACAAATATTCATGTTTATTGGTTTGAAAAATAGAAAAAAAAATTCTAATTTTTGTTAACGGGGATCTGGATCATTCACGCAAAAATGATTTGACTCGTGAGTTGGC
MIR156	cga-miR156a.1	CTGACAGAAGAGAGTGAGCAC	chr4:392453:392575:+ 123(nt)	-52.90(kcal/mol)	GAAACATAACGAGAGAGCTACTGACAGAAGAGAGTGAGCACACGCAGGTAATTGTATTAGAAAATATCTTTGCAGGTGCGTGCTCGCTCCTCTTCTGTCAGCGTCATTTTTGCAAGTGCTTCC
	cga-miR156a.2	ACTGACAGAAGAGAGTGAGCAC	chr4:392453:392575:+ 123(nt)	-52.90(kcal/mol)	GAAACATAACGAGAGAGCTACTGACAGAAGAGAGTGAGCACACGCAGGTAATTGTATTAGAAAATATCTTTGCAGGTGCGTGCTCGCTCCTCTTCTGTCAGCGTCATTTTTGCAAGTGCTTCC
	cga-miR156a.3	CTGACAGAAGAGAGTGAGCA	chr4:392453:392575:+ 123(nt)	-52.90(kcal/mol)	GAAACATAACGAGAGAGCTACTGACAGAAGAGAGTGAGCACACGCAGGTAATTGTATTAGAAAATATCTTTGCAGGTGCGTGCTCGCTCCTCTTCTGTCAGCGTCATTTTTGCAAGTGCTTCC
	cga-miR156a/b/c.1	TGACAGAAGAGAGTGAGCAC	chr4:392453:392575:+ 123(nt)	-52.90(kcal/mol)	GAAACATAACGAGAGAGCTACTGACAGAAGAGAGTGAGCACACGCAGGTAATTGTATTAGAAAATATCTTTGCAGGTGCGTGCTCGCTCCTCTTCTGTCAGCGTCATTTTTGCAAGTGCTTCC
			chr7:3637057:3637158:+ 102(nt)	-49.50(kcal/mol)	ACATTGAAATTGACAGAAGAGAGTGAGCACACAGAGGCAGTTGTATAATTGTATACATGTTGCTTTTGCGTGCTCACTGCTCTTTCTGTCAGCTTCCAGTAC
			chr4:3430797:3430902:- 106(nt)	-57.30(kcal/mol)	TAAGAGGAGGTGACAGAAGAGAGTGAGCACACATGGTATTTTCTTGCATGCTTTGAGATCCTGCTTGAAGCGATGCGTGCTCACTCTCTATCTGTCACCCCAACCC
	cga-miR156a/b/c.2	TGACAGAAGAGAGTGAGCACA	chr4:392453:392575:+ 123(nt)	-52.90(kcal/mol)	GAAACATAACGAGAGAGCTACTGACAGAAGAGAGTGAGCACACGCAGGTAATTGTATTAGAAAATATCTTTGCAGGTGCGTGCTCGCTCCTCTTCTGTCAGCGTCATTTTTGCAAGTGCTTCC
			chr7:3637057:3637158:+ 102(nt)	-49.50(kcal/mol)	ACATTGAAATTGACAGAAGAGAGTGAGCACACAGAGGCAGTTGTATAATTGTATACATGTTGCTTTTGCGTGCTCACTGCTCTTTCTGTCAGCTTCCAGTAC
			chr4:3430797:3430902:- 106(nt)	-57.30(kcal/mol)	TAAGAGGAGGTGACAGAAGAGAGTGAGCACACATGGTATTTTCTTGCATGCTTTGAGATCCTGCTTGAAGCGATGCGTGCTCACTCTCTATCTGTCACCCCAACCC
	cga-miR156b	TTGACAGAAGAGAGTGAGCAC	chr7:3637057:3637158:+ 102(nt)	-49.50(kcal/mol)	ACATTGAAATTGACAGAAGAGAGTGAGCACACAGAGGCAGTTGTATAATTGTATACATGTTGCTTTTGCGTGCTCACTGCTCTTTCTGTCAGCTTCCAGTAC
	cga-miR156d	ATGACAGAAGAGAGAGAGTAC	chr4:5740165:5740268:- 104(nt)	-50.00(kcal/mol)	ACTTGGTTCGATGACAGAAGAGAGAGAGTACAACCCGCCATTAGCTAAAGAGTCTTTGCTTTTGTTGGGAGTGTGCTCTCTCTTCTCCTGTCATTGAGTTATTT
MIR157	cga-miR157a.1	TTGACGGAAGATAGAGAGCAC	chr6:18417828:18417934:- 107(nt)	-49.80(kcal/mol)	GATGATGCTGTTGACGGAAGATAGAGAGCACAGATGATGAAATGCGTGGAGCTTGCATCTCACTCCTTTGTGCTCTCTATTCTTCTGTCATCATCTTCAGCCTCTCC
	cga-miR157a.2	TTGACGGAAGATAGAGAGCACA	chr6:18417828:18417934:- 107(nt)	-49.80(kcal/mol)	GATGATGCTGTTGACGGAAGATAGAGAGCACAGATGATGAAATGCGTGGAGCTTGCATCTCACTCCTTTGTGCTCTCTATTCTTCTGTCATCATCTTCAGCCTCTCC
	cga-miR157a.3	TGACGGAAGATAGAGAGCACA	chr6:18417828:18417934:- 107(nt)	-49.80(kcal/mol)	GATGATGCTGTTGACGGAAGATAGAGAGCACAGATGATGAAATGCGTGGAGCTTGCATCTCACTCCTTTGTGCTCTCTATTCTTCTGTCATCATCTTCAGCCTCTCC
	cga-miR157a.4	TTGACGGAAGATAGAGAGCA	chr6:18417828:18417934:- 107(nt)	-49.80(kcal/mol)	GATGATGCTGTTGACGGAAGATAGAGAGCACAGATGATGAAATGCGTGGAGCTTGCATCTCACTCCTTTGTGCTCTCTATTCTTCTGTCATCATCTTCAGCCTCTCC
	cga-miR157a.5	TGACGGAAGATAGAGAGCAC	chr6:18417828:18417934:- 107(nt)	-49.80(kcal/mol)	GATGATGCTGTTGACGGAAGATAGAGAGCACAGATGATGAAATGCGTGGAGCTTGCATCTCACTCCTTTGTGCTCTCTATTCTTCTGTCATCATCTTCAGCCTCTCC
	cga-miR157b.1	GTGACAGAAGATAGAGAGCGC	chr7:24974108:24974209:- 102(nt)	-56.10(kcal/mol)	GGTGATGCTGGTGACAGAAGATAGAGAGCGCAGATGATGATATGCTCTAATGGAGTTTGTATATCACTCCTTTGTGCTCTCTGTGCTTCTGTCATCAGGCCA
	cga-miR157b.2	TGACAGAAGATAGAGAGCGC	chr7:24974108:24974209:- 102(nt)	-56.10(kcal/mol)	GGTGATGCTGGTGACAGAAGATAGAGAGCGCAGATGATGATATGCTCTAATGGAGTTTGTATATCACTCCTTTGTGCTCTCTGTGCTTCTGTCATCAGGCCA
MIR159	cga-miR159a/b.1	TTTGGATTGAAGGGAGCTCTA	chr5:31257491:31257720:- 230(nt)	-92.00(kcal/mol)	GGTAAGAGGGTTAAGGAGTGGAGCTCCTTGAAGTCCAAAAGAGGTTCTAGCAAGGGTAAATTGAGCTGCTGAGCTATGGATCCCACAGTCCTATGTATCAGATTTTAGGGTTTGTTTCTGATGATGGTGATGATAGGTTTGTGGCTTGCATATTTCTGGAGCTTCATTACCCCTTAAGTTTTACCCTTTTTTGGATTGAAGGGAGCTCTACCTCTCTACACACTACTCAC
			chr5:31257503:31257710:- 208(nt)	-87.30(kcal/mol)	TTAAGGAGTGGAGCTCCTTGAAGTCCAAAAGAGGTTCTAGCAAGGGTAAATTGAGCTGCTGAGCTATGGATCCCACAGTCCTATGTATCAGATTTTAGGGTTTGTTTCTGATGATGGTGATGATAGGTTTGTGGCTTGCATATTTCTGGAGCTTCATTACCCCTTAAGTTTTACCCTTTTTTGGATTGAAGGGAGCTCTACCTCTCTA
	cga-miR159a/b.2	TTTGGATTGAAGGGAGCTCT	chr5:31257491:31257720:- 230(nt)	-92.00(kcal/mol)	GGTAAGAGGGTTAAGGAGTGGAGCTCCTTGAAGTCCAAAAGAGGTTCTAGCAAGGGTAAATTGAGCTGCTGAGCTATGGATCCCACAGTCCTATGTATCAGATTTTAGGGTTTGTTTCTGATGATGGTGATGATAGGTTTGTGGCTTGCATATTTCTGGAGCTTCATTACCCCTTAAGTTTTACCCTTTTTTGGATTGAAGGGAGCTCTACCTCTCTACACACTACTCAC
			chr5:31257503:31257710:- 208(nt)	-87.30(kcal/mol)	TTAAGGAGTGGAGCTCCTTGAAGTCCAAAAGAGGTTCTAGCAAGGGTAAATTGAGCTGCTGAGCTATGGATCCCACAGTCCTATGTATCAGATTTTAGGGTTTGTTTCTGATGATGGTGATGATAGGTTTGTGGCTTGCATATTTCTGGAGCTTCATTACCCCTTAAGTTTTACCCTTTTTTGGATTGAAGGGAGCTCTACCTCTCTA
MIR160	cga-miR160a-5p	TGCCTGGCTCCCTGTATGCCA	chr7:28082709:28082830:- 122(nt)	-55.90(kcal/mol)	TCTATATATTTATAATTATGTGCCTGGCTCCCTGTATGCCATTTGCAGAGTCAATCGAAACATCGATGGCCTCCGTGGATGGCGTATGAGGAGCCATGCATATTCCATGTATAATATATACC
	cga-miR160a-3p.1	GCGTATGAGGAGCCATGCATA	chr7:28082709:28082830:- 122(nt)	-55.90(kcal/mol)	TCTATATATTTATAATTATGTGCCTGGCTCCCTGTATGCCATTTGCAGAGTCAATCGAAACATCGATGGCCTCCGTGGATGGCGTATGAGGAGCCATGCATATTCCATGTATAATATATACC
	cga-miR160a-3p.2	TGGCGTATGAGGAGCCATGCA	chr7:28082709:28082830:- 122(nt)	-55.90(kcal/mol)	TCTATATATTTATAATTATGTGCCTGGCTCCCTGTATGCCATTTGCAGAGTCAATCGAAACATCGATGGCCTCCGTGGATGGCGTATGAGGAGCCATGCATATTCCATGTATAATATATACC
	cga-miR160a-3p.3	GGCGTATGAGGAGCCATGCAT	chr7:28082709:28082830:- 122(nt)	-55.90(kcal/mol)	TCTATATATTTATAATTATGTGCCTGGCTCCCTGTATGCCATTTGCAGAGTCAATCGAAACATCGATGGCCTCCGTGGATGGCGTATGAGGAGCCATGCATATTCCATGTATAATATATACC
	cga-miR160b-5p	TGCCTGGCTCCCTGTATGCCG	chr2:7768986:7769108:+ 123(nt)	-57.70(kcal/mol)	AAGGTGAAATTAATGGGTTATGCCTGGCTCCCTGTATGCCGCAAGCAGACGACAATCTGCCGGAGATTGGCCGTTGCTGGTGGCGTACGAGGAGCCAAGCATACTATTCTTCCTTCCCTTTCT
	cga-miR160b-3p.1	GCGTACGAGGAGCCAAGCATA	chr2:7768986:7769108:+ 123(nt)	-57.70(kcal/mol)	AAGGTGAAATTAATGGGTTATGCCTGGCTCCCTGTATGCCGCAAGCAGACGACAATCTGCCGGAGATTGGCCGTTGCTGGTGGCGTACGAGGAGCCAAGCATACTATTCTTCCTTCCCTTTCT
	cga-miR160b-3p.2	GCGTACGAGGAGCCAAGCA	chr2:7768986:7769108:+ 123(nt)	-57.70(kcal/mol)	AAGGTGAAATTAATGGGTTATGCCTGGCTCCCTGTATGCCGCAAGCAGACGACAATCTGCCGGAGATTGGCCGTTGCTGGTGGCGTACGAGGAGCCAAGCATACTATTCTTCCTTCCCTTTCT
	cga-miR160c-3p	GCGTGCGAGGAGCCATGCATG	chr6:12800039:12800160:- 122(nt)	-60.00(kcal/mol)	TTGACGATTGATATATAGTATGCCTGGCTCCCTGTATGCTTTTTGCAAAGCCCATCAGAAGATTGGTGGTCTTGGCGGATAGCGTGCGAGGAGCCATGCATGCTAAATTTAGTGTCAAAAGC
MIR162	cga-miR162	TCGATAAACCTCTGCATCCAG	chrUn:57376073:57376203:+ 131(nt)	-52.70(kcal/mol)	ATAGAGAGAGTGAAGTCACTGGAGGCAGCGGTTCATCGATCACTTTGTGCAAATTTTGTTGTGAAAAATAACACAAAATACATGAATCGATCGATAAACCTCTGCATCCAGCGCTCACTCCAACTCTATTC
MIR164	cga-miR164a/b/c/d.1	TGGAGAAGCAGGGCACGTGCA	chr3:18767360:18767481:+ 122(nt)	-53.07(kcal/mol)	CATGGGTGGGTAGCTCTTGTTGGAGAAGCAGGGCACGTGCAATTCACATGCGTAGATCATATGATATCTTACAAGACTTTGCACGCGCTCCCCTTCTCCAACACGTGTTTCTCGCCCTCAAT
			chr6:11297790:11297999:+ 210(nt)	-62.05(kcal/mol)	AAGGTGTGTGTAGAGCAAGATGGAGAAGCAGGGCACGTGCATTACTAACTCAACCGCACATACATCTACTAACAAAAATTAATTAATCCACACATTTTGAAGAAACCAAATCAAGAAGCAGCATGCTCTTTCTGTTGTTATAGCTCAGTCATGAGTTGAGTTATTTCTTCATGTGCCCTTCTTCCCCATCATGACCGCGGCACCTTGTGT
			chr5:34321641:34321771:- 131(nt)	-56.09(kcal/mol)	TTGGGTGAGTAGCTCCTTGCTGGAGAAGCAGGGCACGTGCAAACACCACTTTGGCTCCTTTCGGTTTCAGAATTGCCACTAAATCCTTTGCACGCGCTCCCCTTCTCCAACATGGGTTCCTCACCTTTCCT
			chr5:34322067:34322197:- 131(nt)	-56.09(kcal/mol)	TTGGGTGAGTAGCTCCTTGCTGGAGAAGCAGGGCACGTGCAAACACCACTTTGGCTCCTTTCGGTTTCAGAATTGCCACTAAATCCTTTGCACGCGCTCCCCTTCTCCAACATGGGTTCCTCACCTTTCCT
	cga-miR164a/b/c/d.2	TGGAGAAGCAGGGCACGTGC	chr3:18767360:18767481:+ 122(nt)	-53.07(kcal/mol)	CATGGGTGGGTAGCTCTTGTTGGAGAAGCAGGGCACGTGCAATTCACATGCGTAGATCATATGATATCTTACAAGACTTTGCACGCGCTCCCCTTCTCCAACACGTGTTTCTCGCCCTCAAT
			chr6:11297790:11297999:+ 210(nt)	-62.05(kcal/mol)	AAGGTGTGTGTAGAGCAAGATGGAGAAGCAGGGCACGTGCATTACTAACTCAACCGCACATACATCTACTAACAAAAATTAATTAATCCACACATTTTGAAGAAACCAAATCAAGAAGCAGCATGCTCTTTCTGTTGTTATAGCTCAGTCATGAGTTGAGTTATTTCTTCATGTGCCCTTCTTCCCCATCATGACCGCGGCACCTTGTGT
			chr5:34321641:34321771:- 131(nt)	-56.09(kcal/mol)	TTGGGTGAGTAGCTCCTTGCTGGAGAAGCAGGGCACGTGCAAACACCACTTTGGCTCCTTTCGGTTTCAGAATTGCCACTAAATCCTTTGCACGCGCTCCCCTTCTCCAACATGGGTTCCTCACCTTTCCT
			chr5:34322067:34322197:- 131(nt)	-56.09(kcal/mol)	TTGGGTGAGTAGCTCCTTGCTGGAGAAGCAGGGCACGTGCAAACACCACTTTGGCTCCTTTCGGTTTCAGAATTGCCACTAAATCCTTTGCACGCGCTCCCCTTCTCCAACATGGGTTCCTCACCTTTCCT
	cga-miR164b	TGGAGAAGCAGGGCACGTGCAT	chr6:11297790:11297999:+ 210(nt)	-62.05(kcal/mol)	AAGGTGTGTGTAGAGCAAGATGGAGAAGCAGGGCACGTGCATTACTAACTCAACCGCACATACATCTACTAACAAAAATTAATTAATCCACACATTTTGAAGAAACCAAATCAAGAAGCAGCATGCTCTTTCTGTTGTTATAGCTCAGTCATGAGTTGAGTTATTTCTTCATGTGCCCTTCTTCCCCATCATGACCGCGGCACCTTGTGT
MIR166	cga-miR166a.1	TCGGACCAGGCTTCATTCCCT	chr3:4881886:4882018:+ 133(nt)	-54.61(kcal/mol)	AAAAATGATTGTTTCTGAGGGGACTGTTGTCTGGCTCGATGCATTAATAATAATTATAATTATATAATTATAATTATAATGAAAAAAGGGTATCGGACCAGGCTTCATTCCCTTCAGAATCAAATTCATTATT
	cga-miR166a.2	TCGGACCAGGCTTCATTCCCTT	chr3:4881886:4882018:+ 133(nt)	-54.61(kcal/mol)	AAAAATGATTGTTTCTGAGGGGACTGTTGTCTGGCTCGATGCATTAATAATAATTATAATTATATAATTATAATTATAATGAAAAAAGGGTATCGGACCAGGCTTCATTCCCTTCAGAATCAAATTCATTATT
	cga-miR166a.3	CGGACCAGGCTTCATTCCCT	chr3:4881886:4882018:+ 133(nt)	-54.61(kcal/mol)	AAAAATGATTGTTTCTGAGGGGACTGTTGTCTGGCTCGATGCATTAATAATAATTATAATTATATAATTATAATTATAATGAAAAAAGGGTATCGGACCAGGCTTCATTCCCTTCAGAATCAAATTCATTATT
	cga-miR166a.4	GGACCAGGCTTCATTCCCT	chr3:4881886:4882018:+ 133(nt)	-54.61(kcal/mol)	AAAAATGATTGTTTCTGAGGGGACTGTTGTCTGGCTCGATGCATTAATAATAATTATAATTATATAATTATAATTATAATGAAAAAAGGGTATCGGACCAGGCTTCATTCCCTTCAGAATCAAATTCATTATT
	cga-miR166b/c/d/e/f.1	TCGGACCAGGCTTCATTCCCC	chr5:32144980:32145108:+ 129(nt)	-56.39(kcal/mol)	TCATACATGAACGGTTGAGGGGAATGTTGTCTGGTTCGAGATCACTCGTGGACGAATTAATTAATAACTTATTGTCTTTTGAATGATTTCGGACCAGGCTTCATTCCCCCCAACTCAGTTTAATTGCTC
			chr5:444263:444464:- 202(nt)	-66.43(kcal/mol)	GGAAGCTATTTCTTTTGAGGGGAATGTTGTCTGGCTCGAGGCCACTAACTAGATCTTTGATTTAATCTCAGTTGATCATATATTTGTTTCATTTTTCTTCCATAAAATTTAATTATATTGAGATACCCATCATTGATCTTAAGATAATTAAGTTAGTGACGTCGGACCAGGCTTCATTCCCCCCAATTATTGCTTCTATCTG
			chrUn:6490905:6491082:+ 178(nt)	-64.80(kcal/mol)	GGGAGCTTTTTGTTTTGAGGGGAATGTTGTCTGGCTCGAGGACACTGCTTGTTGATCCATTAATTTTACGTATTCTCTCATAGATCTAGCATCTGAATGGTGGATAACAATATACGGATTCAGCTTATTTGGCGTCGTCGGACCAGGCTTCATTCCCCCCAATATATTGCTTCCATGG
			chr9:5710429:5710529:- 101(nt)	-53.00(kcal/mol)	TCATAGTTGAGGGGAATGCTGTCTGGTTCGAGACCATTCATTTGAAGAATAGAAAATCATCTGAATGATCTCGGACCAGGCTTCATTCCCCCCAACAAGGT
			chrUn:38823673:38823800:+ 128(nt)	-45.70(kcal/mol)	CTGTTCTTTTGAGGGGACTGTTGTCTGGTTCAAGGCCATCAATTAATTGTAACTTTGATTCATGTGTGTGTGTCTGTGTGTATATACATATATGTTCTCGGACCAGGCTTCATTCCCCTTAATTACTG
	cga-miR166b/c/d/e/f.2	CGGACCAGGCTTCATTCCCC	chr5:32144980:32145108:+ 129(nt)	-56.39(kcal/mol)	TCATACATGAACGGTTGAGGGGAATGTTGTCTGGTTCGAGATCACTCGTGGACGAATTAATTAATAACTTATTGTCTTTTGAATGATTTCGGACCAGGCTTCATTCCCCCCAACTCAGTTTAATTGCTC
			chr5:444263:444464:- 202(nt)	-66.43(kcal/mol)	GGAAGCTATTTCTTTTGAGGGGAATGTTGTCTGGCTCGAGGCCACTAACTAGATCTTTGATTTAATCTCAGTTGATCATATATTTGTTTCATTTTTCTTCCATAAAATTTAATTATATTGAGATACCCATCATTGATCTTAAGATAATTAAGTTAGTGACGTCGGACCAGGCTTCATTCCCCCCAATTATTGCTTCTATCTG
			chrUn:6490905:6491082:+ 178(nt)	-64.80(kcal/mol)	GGGAGCTTTTTGTTTTGAGGGGAATGTTGTCTGGCTCGAGGACACTGCTTGTTGATCCATTAATTTTACGTATTCTCTCATAGATCTAGCATCTGAATGGTGGATAACAATATACGGATTCAGCTTATTTGGCGTCGTCGGACCAGGCTTCATTCCCCCCAATATATTGCTTCCATGG
			chr9:5710429:5710529:- 101(nt)	-53.00(kcal/mol)	TCATAGTTGAGGGGAATGCTGTCTGGTTCGAGACCATTCATTTGAAGAATAGAAAATCATCTGAATGATCTCGGACCAGGCTTCATTCCCCCCAACAAGGT
			chrUn:38823673:38823800:+ 128(nt)	-45.70(kcal/mol)	CTGTTCTTTTGAGGGGACTGTTGTCTGGTTCAAGGCCATCAATTAATTGTAACTTTGATTCATGTGTGTGTGTCTGTGTGTATATACATATATGTTCTCGGACCAGGCTTCATTCCCCTTAATTACTG
	cga-miR166/e/f/g.1	TCTCGGACCAGGCTTCATTCC	chr9:5710429:5710529:- 101(nt)	-53.00(kcal/mol)	TCATAGTTGAGGGGAATGCTGTCTGGTTCGAGACCATTCATTTGAAGAATAGAAAATCATCTGAATGATCTCGGACCAGGCTTCATTCCCCCCAACAAGGT
			chrUn:38823673:38823800:+ 128(nt)	-45.70(kcal/mol)	CTGTTCTTTTGAGGGGACTGTTGTCTGGTTCAAGGCCATCAATTAATTGTAACTTTGATTCATGTGTGTGTGTCTGTGTGTATATACATATATGTTCTCGGACCAGGCTTCATTCCCCTTAATTACTG
			chr3:4882027:4882196:+ 170(nt)	-65.81(kcal/mol)	TTGAGAGGTTATGGTTGATGGGAATGTTGTTTGGCTCGAGGGTCATCTAGGTTTTCAAAATTTTCTCGGACTTCCTAATTTCTTACTTTTATTTTTCCCGGAAATTTTTTTTGTTATTTGCCTATGTGATCTCGGACCAGGCTTCATTCCCGTCAACCGACGGTTTCTCT
	cga-miR166/e/f/g.2	CTCGGACCAGGCTTCATTCC	chr9:5710429:5710529:- 101(nt)	-53.00(kcal/mol)	TCATAGTTGAGGGGAATGCTGTCTGGTTCGAGACCATTCATTTGAAGAATAGAAAATCATCTGAATGATCTCGGACCAGGCTTCATTCCCCCCAACAAGGT
			chrUn:38823673:38823800:+ 128(nt)	-45.70(kcal/mol)	CTGTTCTTTTGAGGGGACTGTTGTCTGGTTCAAGGCCATCAATTAATTGTAACTTTGATTCATGTGTGTGTGTCTGTGTGTATATACATATATGTTCTCGGACCAGGCTTCATTCCCCTTAATTACTG
			chr3:4882027:4882196:+ 170(nt)	-65.81(kcal/mol)	TTGAGAGGTTATGGTTGATGGGAATGTTGTTTGGCTCGAGGGTCATCTAGGTTTTCAAAATTTTCTCGGACTTCCTAATTTCTTACTTTTATTTTTCCCGGAAATTTTTTTTGTTATTTGCCTATGTGATCTCGGACCAGGCTTCATTCCCGTCAACCGACGGTTTCTCT
	cga-miR166/e/f/g.3	CTCGGACCAGGCTTCATTCCC	chr9:5710429:5710529:- 101(nt)	-53.00(kcal/mol)	TCATAGTTGAGGGGAATGCTGTCTGGTTCGAGACCATTCATTTGAAGAATAGAAAATCATCTGAATGATCTCGGACCAGGCTTCATTCCCCCCAACAAGGT
			chrUn:38823673:38823800:+ 128(nt)	-45.70(kcal/mol)	CTGTTCTTTTGAGGGGACTGTTGTCTGGTTCAAGGCCATCAATTAATTGTAACTTTGATTCATGTGTGTGTGTCTGTGTGTATATACATATATGTTCTCGGACCAGGCTTCATTCCCCTTAATTACTG
			chr3:4882027:4882196:+ 170(nt)	-65.81(kcal/mol)	TTGAGAGGTTATGGTTGATGGGAATGTTGTTTGGCTCGAGGGTCATCTAGGTTTTCAAAATTTTCTCGGACTTCCTAATTTCTTACTTTTATTTTTCCCGGAAATTTTTTTTGTTATTTGCCTATGTGATCTCGGACCAGGCTTCATTCCCGTCAACCGACGGTTTCTCT
	cga-miR166/e/f/g.4	TCGGACCAGGCTTCATTCCC	chr9:5710429:5710529:- 101(nt)	-53.00(kcal/mol)	TCATAGTTGAGGGGAATGCTGTCTGGTTCGAGACCATTCATTTGAAGAATAGAAAATCATCTGAATGATCTCGGACCAGGCTTCATTCCCCCCAACAAGGT
			chrUn:38823673:38823800:+ 128(nt)	-45.70(kcal/mol)	CTGTTCTTTTGAGGGGACTGTTGTCTGGTTCAAGGCCATCAATTAATTGTAACTTTGATTCATGTGTGTGTGTCTGTGTGTATATACATATATGTTCTCGGACCAGGCTTCATTCCCCTTAATTACTG
			chr3:4882027:4882196:+ 170(nt)	-65.81(kcal/mol)	TTGAGAGGTTATGGTTGATGGGAATGTTGTTTGGCTCGAGGGTCATCTAGGTTTTCAAAATTTTCTCGGACTTCCTAATTTCTTACTTTTATTTTTCCCGGAAATTTTTTTTGTTATTTGCCTATGTGATCTCGGACCAGGCTTCATTCCCGTCAACCGACGGTTTCTCT
	cga-miR166/e/f/g.5	TCTCGGACCAGGCTTCATTC	chr9:5710429:5710529:- 101(nt)	-53.00(kcal/mol)	TCATAGTTGAGGGGAATGCTGTCTGGTTCGAGACCATTCATTTGAAGAATAGAAAATCATCTGAATGATCTCGGACCAGGCTTCATTCCCCCCAACAAGGT
			chrUn:38823673:38823800:+ 128(nt)	-45.70(kcal/mol)	CTGTTCTTTTGAGGGGACTGTTGTCTGGTTCAAGGCCATCAATTAATTGTAACTTTGATTCATGTGTGTGTGTCTGTGTGTATATACATATATGTTCTCGGACCAGGCTTCATTCCCCTTAATTACTG
			chr3:4882027:4882196:+ 170(nt)	-65.81(kcal/mol)	TTGAGAGGTTATGGTTGATGGGAATGTTGTTTGGCTCGAGGGTCATCTAGGTTTTCAAAATTTTCTCGGACTTCCTAATTTCTTACTTTTATTTTTCCCGGAAATTTTTTTTGTTATTTGCCTATGTGATCTCGGACCAGGCTTCATTCCCGTCAACCGACGGTTTCTCT
	cga-miR166/e/f/g.6	TCTCGGACCAGGCTTCATT	chr9:5710429:5710529:- 101(nt)	-53.00(kcal/mol)	TCATAGTTGAGGGGAATGCTGTCTGGTTCGAGACCATTCATTTGAAGAATAGAAAATCATCTGAATGATCTCGGACCAGGCTTCATTCCCCCCAACAAGGT
			chrUn:38823673:38823800:+ 128(nt)	-45.70(kcal/mol)	CTGTTCTTTTGAGGGGACTGTTGTCTGGTTCAAGGCCATCAATTAATTGTAACTTTGATTCATGTGTGTGTGTCTGTGTGTATATACATATATGTTCTCGGACCAGGCTTCATTCCCCTTAATTACTG
			chr3:4882027:4882196:+ 170(nt)	-65.81(kcal/mol)	TTGAGAGGTTATGGTTGATGGGAATGTTGTTTGGCTCGAGGGTCATCTAGGTTTTCAAAATTTTCTCGGACTTCCTAATTTCTTACTTTTATTTTTCCCGGAAATTTTTTTTGTTATTTGCCTATGTGATCTCGGACCAGGCTTCATTCCCGTCAACCGACGGTTTCTCT
	cga-miR166/e/f/g.7	TCTCGGACCAGGCTTCAT	chr9:5710429:5710529:- 101(nt)	-53.00(kcal/mol)	TCATAGTTGAGGGGAATGCTGTCTGGTTCGAGACCATTCATTTGAAGAATAGAAAATCATCTGAATGATCTCGGACCAGGCTTCATTCCCCCCAACAAGGT
			chrUn:38823673:38823800:+ 128(nt)	-45.70(kcal/mol)	CTGTTCTTTTGAGGGGACTGTTGTCTGGTTCAAGGCCATCAATTAATTGTAACTTTGATTCATGTGTGTGTGTCTGTGTGTATATACATATATGTTCTCGGACCAGGCTTCATTCCCCTTAATTACTG
			chr3:4882027:4882196:+ 170(nt)	-65.81(kcal/mol)	TTGAGAGGTTATGGTTGATGGGAATGTTGTTTGGCTCGAGGGTCATCTAGGTTTTCAAAATTTTCTCGGACTTCCTAATTTCTTACTTTTATTTTTCCCGGAAATTTTTTTTGTTATTTGCCTATGTGATCTCGGACCAGGCTTCATTCCCGTCAACCGACGGTTTCTCT
	cga-miR166a/b/c/d/e/f	TCGGACCAGGCTTCATTC	chr3:4881886:4882018:+ 133(nt)	-54.61(kcal/mol)	AAAAATGATTGTTTCTGAGGGGACTGTTGTCTGGCTCGATGCATTAATAATAATTATAATTATATAATTATAATTATAATGAAAAAAGGGTATCGGACCAGGCTTCATTCCCTTCAGAATCAAATTCATTATT
			chr5:32144980:32145108:+ 129(nt)	-56.39(kcal/mol)	TCATACATGAACGGTTGAGGGGAATGTTGTCTGGTTCGAGATCACTCGTGGACGAATTAATTAATAACTTATTGTCTTTTGAATGATTTCGGACCAGGCTTCATTCCCCCCAACTCAGTTTAATTGCTC
			chr5:444263:444464:- 202(nt)	-66.43(kcal/mol)	GGAAGCTATTTCTTTTGAGGGGAATGTTGTCTGGCTCGAGGCCACTAACTAGATCTTTGATTTAATCTCAGTTGATCATATATTTGTTTCATTTTTCTTCCATAAAATTTAATTATATTGAGATACCCATCATTGATCTTAAGATAATTAAGTTAGTGACGTCGGACCAGGCTTCATTCCCCCCAATTATTGCTTCTATCTG
			chrUn:6490905:6491082:+ 178(nt)	-64.80(kcal/mol)	GGGAGCTTTTTGTTTTGAGGGGAATGTTGTCTGGCTCGAGGACACTGCTTGTTGATCCATTAATTTTACGTATTCTCTCATAGATCTAGCATCTGAATGGTGGATAACAATATACGGATTCAGCTTATTTGGCGTCGTCGGACCAGGCTTCATTCCCCCCAATATATTGCTTCCATGG
			chr9:5710429:5710529:- 101(nt)	-53.00(kcal/mol)	TCATAGTTGAGGGGAATGCTGTCTGGTTCGAGACCATTCATTTGAAGAATAGAAAATCATCTGAATGATCTCGGACCAGGCTTCATTCCCCCCAACAAGGT
			chrUn:38823673:38823800:+ 128(nt)	-45.70(kcal/mol)	CTGTTCTTTTGAGGGGACTGTTGTCTGGTTCAAGGCCATCAATTAATTGTAACTTTGATTCATGTGTGTGTGTCTGTGTGTATATACATATATGTTCTCGGACCAGGCTTCATTCCCCTTAATTACTG
	cga-miR166g	TCGGACCAGGCTTCATTCCCG	chr3:4882027:4882196:+ 170(nt)	-65.81(kcal/mol)	TTGAGAGGTTATGGTTGATGGGAATGTTGTTTGGCTCGAGGGTCATCTAGGTTTTCAAAATTTTCTCGGACTTCCTAATTTCTTACTTTTATTTTTCCCGGAAATTTTTTTTGTTATTTGCCTATGTGATCTCGGACCAGGCTTCATTCCCGTCAACCGACGGTTTCTCT
	cga-miR166a/b/c/d/e/f/g	TCGGACCAGGCTTCATTCC	chr3:4881886:4882018:+ 133(nt)	-54.61(kcal/mol)	AAAAATGATTGTTTCTGAGGGGACTGTTGTCTGGCTCGATGCATTAATAATAATTATAATTATATAATTATAATTATAATGAAAAAAGGGTATCGGACCAGGCTTCATTCCCTTCAGAATCAAATTCATTATT
			chr5:32144980:32145108:+ 129(nt)	-56.39(kcal/mol)	TCATACATGAACGGTTGAGGGGAATGTTGTCTGGTTCGAGATCACTCGTGGACGAATTAATTAATAACTTATTGTCTTTTGAATGATTTCGGACCAGGCTTCATTCCCCCCAACTCAGTTTAATTGCTC
			chr5:444263:444464:- 202(nt)	-66.43(kcal/mol)	GGAAGCTATTTCTTTTGAGGGGAATGTTGTCTGGCTCGAGGCCACTAACTAGATCTTTGATTTAATCTCAGTTGATCATATATTTGTTTCATTTTTCTTCCATAAAATTTAATTATATTGAGATACCCATCATTGATCTTAAGATAATTAAGTTAGTGACGTCGGACCAGGCTTCATTCCCCCCAATTATTGCTTCTATCTG
			chrUn:6490905:6491082:+ 178(nt)	-64.80(kcal/mol)	GGGAGCTTTTTGTTTTGAGGGGAATGTTGTCTGGCTCGAGGACACTGCTTGTTGATCCATTAATTTTACGTATTCTCTCATAGATCTAGCATCTGAATGGTGGATAACAATATACGGATTCAGCTTATTTGGCGTCGTCGGACCAGGCTTCATTCCCCCCAATATATTGCTTCCATGG
			chr9:5710429:5710529:- 101(nt)	-53.00(kcal/mol)	TCATAGTTGAGGGGAATGCTGTCTGGTTCGAGACCATTCATTTGAAGAATAGAAAATCATCTGAATGATCTCGGACCAGGCTTCATTCCCCCCAACAAGGT
			chrUn:38823673:38823800:+ 128(nt)	-45.70(kcal/mol)	CTGTTCTTTTGAGGGGACTGTTGTCTGGTTCAAGGCCATCAATTAATTGTAACTTTGATTCATGTGTGTGTGTCTGTGTGTATATACATATATGTTCTCGGACCAGGCTTCATTCCCCTTAATTACTG
			chr3:4882027:4882196:+ 170(nt)	-65.81(kcal/mol)	TTGAGAGGTTATGGTTGATGGGAATGTTGTTTGGCTCGAGGGTCATCTAGGTTTTCAAAATTTTCTCGGACTTCCTAATTTCTTACTTTTATTTTTCCCGGAAATTTTTTTTGTTATTTGCCTATGTGATCTCGGACCAGGCTTCATTCCCGTCAACCGACGGTTTCTCT
	cga-miR166b.1	TTCGGACCAGGCTTCATTCCC	chr5:32144980:32145108:+ 129(nt)	-56.39(kcal/mol)	TCATACATGAACGGTTGAGGGGAATGTTGTCTGGTTCGAGATCACTCGTGGACGAATTAATTAATAACTTATTGTCTTTTGAATGATTTCGGACCAGGCTTCATTCCCCCCAACTCAGTTTAATTGCTC
	cga-miR166b.2	ATTTCGGACCAGGCTTCATTC	chr5:32144980:32145108:+ 129(nt)	-56.39(kcal/mol)	TCATACATGAACGGTTGAGGGGAATGTTGTCTGGTTCGAGATCACTCGTGGACGAATTAATTAATAACTTATTGTCTTTTGAATGATTTCGGACCAGGCTTCATTCCCCCCAACTCAGTTTAATTGCTC
	cga-miR166b.3	TTTCGGACCAGGCTTCATTCCC	chr5:32144980:32145108:+ 129(nt)	-56.39(kcal/mol)	TCATACATGAACGGTTGAGGGGAATGTTGTCTGGTTCGAGATCACTCGTGGACGAATTAATTAATAACTTATTGTCTTTTGAATGATTTCGGACCAGGCTTCATTCCCCCCAACTCAGTTTAATTGCTC
	cga-miR166c-5p.1	GGAATGTTGTCTGGCTCGAGG	chr5:444263:444464:- 202(nt)	-66.43(kcal/mol)	GGAAGCTATTTCTTTTGAGGGGAATGTTGTCTGGCTCGAGGCCACTAACTAGATCTTTGATTTAATCTCAGTTGATCATATATTTGTTTCATTTTTCTTCCATAAAATTTAATTATATTGAGATACCCATCATTGATCTTAAGATAATTAAGTTAGTGACGTCGGACCAGGCTTCATTCCCCCCAATTATTGCTTCTATCTG
	cga-miR166g-5p.1	GGAATGTTGTTTGGCTCGAGGG	chr3:4882027:4882196:+ 170(nt)	-65.81(kcal/mol)	TTGAGAGGTTATGGTTGATGGGAATGTTGTTTGGCTCGAGGGTCATCTAGGTTTTCAAAATTTTCTCGGACTTCCTAATTTCTTACTTTTATTTTTCCCGGAAATTTTTTTTGTTATTTGCCTATGTGATCTCGGACCAGGCTTCATTCCCGTCAACCGACGGTTTCTCT
	cga-miR166g-5p.2	GGAATGTTGTTTGGCTCGAGG	chr3:4882027:4882196:+ 170(nt)	-65.81(kcal/mol)	TTGAGAGGTTATGGTTGATGGGAATGTTGTTTGGCTCGAGGGTCATCTAGGTTTTCAAAATTTTCTCGGACTTCCTAATTTCTTACTTTTATTTTTCCCGGAAATTTTTTTTGTTATTTGCCTATGTGATCTCGGACCAGGCTTCATTCCCGTCAACCGACGGTTTCTCT
	cga-miR166h.1	GGAATGTCGACTGCGCGGGAG	chrUn:84655620:84655955:+ 336(nt)	-99.30(kcal/mol)	ACAGGTACTCAGGATGCTGCGTTGCGGTCGACGTTACCAGCCAATAGTGGAAGAAGGCAACGTTCTATCTGCTGATACTGAATCATTGATGAAGGAAATCCACAGTTTGGAACAATTAAATCTCATCACCTTGTCCTTACATGGTTCGCGTGGTGTTGAAAACTTTCTGAAATTCCCAAAGCTGCAGAATATCACTCAAGCTCTGTCCCTCGAAGACTGCAACAGTCTACCGCTCAATTTGTTTCATCTAGCAAACATGGAGCATCTTGAGGAGTTATATATCGAGGATAGTAATTTGGAAGACTGGAATGTCGACTGCGCGGGAGAGGTACAAAA
	cga-miR166h.2	TGGAATGTCGACTGCGCGGGA	chrUn:84655620:84655955:+ 336(nt)	-99.30(kcal/mol)	ACAGGTACTCAGGATGCTGCGTTGCGGTCGACGTTACCAGCCAATAGTGGAAGAAGGCAACGTTCTATCTGCTGATACTGAATCATTGATGAAGGAAATCCACAGTTTGGAACAATTAAATCTCATCACCTTGTCCTTACATGGTTCGCGTGGTGTTGAAAACTTTCTGAAATTCCCAAAGCTGCAGAATATCACTCAAGCTCTGTCCCTCGAAGACTGCAACAGTCTACCGCTCAATTTGTTTCATCTAGCAAACATGGAGCATCTTGAGGAGTTATATATCGAGGATAGTAATTTGGAAGACTGGAATGTCGACTGCGCGGGAGAGGTACAAAA
	cga-miR166i-5p.1	TTGGACCAGGCTTCATTCCTC	chrUn:22424064:22424208:+ 145(nt)	-58.70(kcal/mol)	ATAATGTGTTGGAGTTGAGAGGAATGGCGGCTGGTTCAAAGCTTCAAAAGAAAGTTTCTTAAGAAATAAGAAACAAGTATGAATCTTTCTCTCTAAAGATAGCTTTGGACCAGGCTTCATTCCTCTCAAAATTAAACACCTATCT
	cga-miR166i/j-5p	TTGGACCAGGCTTCATTCC	chrUn:22424064:22424208:+ 145(nt)	-58.70(kcal/mol)	ATAATGTGTTGGAGTTGAGAGGAATGGCGGCTGGTTCAAAGCTTCAAAAGAAAGTTTCTTAAGAAATAAGAAACAAGTATGAATCTTTCTCTCTAAAGATAGCTTTGGACCAGGCTTCATTCCTCTCAAAATTAAACACCTATCT
			chrUn:22424303:22424424:+ 122(nt)	-57.50(kcal/mol)	TTGAGAGGGTTAGGTTTGAGAGGAATGTTGTCTGGTTCAAGATCATGGAGGAAGAATAAATATCTGAACCCTAAATGATTCTTGGACCAGGCTTCATTCCACTCAACCAACTCCTCTTTGCT
	cga-miR166i-5p.2	TTTGGACCAGGCTTCATTCCTC	chrUn:22424064:22424208:+ 145(nt)	-58.70(kcal/mol)	ATAATGTGTTGGAGTTGAGAGGAATGGCGGCTGGTTCAAAGCTTCAAAAGAAAGTTTCTTAAGAAATAAGAAACAAGTATGAATCTTTCTCTCTAAAGATAGCTTTGGACCAGGCTTCATTCCTCTCAAAATTAAACACCTATCT
MIR167	cga-miR167a.1	TGAAGCTGCCAGCATGATCTGA	chr3:14950361:14950476:+ 116(nt)	-61.10(kcal/mol)	ATTCGTGCACTAGTAGTAGTTGAAGCTGCCAGCATGATCTGAACTTTCCTTGACCTCCATCTCTAGGGAAAGGCCAGATCATCTGGCAGTTTCACCTATTGATGGTAGCATGGCCA
	cga-miR167a.2	TGAAGCTGCCAGCATGATCTGAA	chr3:14950361:14950476:+ 116(nt)	-61.10(kcal/mol)	ATTCGTGCACTAGTAGTAGTTGAAGCTGCCAGCATGATCTGAACTTTCCTTGACCTCCATCTCTAGGGAAAGGCCAGATCATCTGGCAGTTTCACCTATTGATGGTAGCATGGCCA
	cga-miR167a-3p	AGATCATCTGGCAGTTTCACC	chr3:14950361:14950476:+ 116(nt)	-61.10(kcal/mol)	ATTCGTGCACTAGTAGTAGTTGAAGCTGCCAGCATGATCTGAACTTTCCTTGACCTCCATCTCTAGGGAAAGGCCAGATCATCTGGCAGTTTCACCTATTGATGGTAGCATGGCCA
	cga-miR167b	TGAAGCTGCCAGCATGATCTAT	chr5:32493961:32494085:- 125(nt)	-46.14(kcal/mol)	GGGGAAAAAGTGAAGCTGCCAGCATGATCTATCTAGCGCATTTGGTTAGTGAAAGTAATAAATAAAGAAGCAAGTACGATACTAACCCTAGCTAGGTCATGCTCTGACAGCCTCACTCCTTCCTA
	cga-miR167b/e	TGAAGCTGCCAGCATGATCTA	chr5:32490681:32490767:- 87(nt)	-43.20(kcal/mol)	CAGCAGCAGTTGAAGCTGCCAGCATGATCTAAACTTCCTTCACTGTCAAGGATAGATCGGATCATGTGGTAGCTTCACCTGTTGATC
			chr5:32493961:32494085:- 125(nt)	-46.14(kcal/mol)	GGGGAAAAAGTGAAGCTGCCAGCATGATCTATCTAGCGCATTTGGTTAGTGAAAGTAATAAATAAAGAAGCAAGTACGATACTAACCCTAGCTAGGTCATGCTCTGACAGCCTCACTCCTTCCTA
	cga-miR167c-3p	AGATCATGCGGCAGTTTCACC	chr9:4850191:4850302:+ 112(nt)	-51.80(kcal/mol)	TATCGGGCACCACTATCAGATGAAGCTGCCAGCATGATCTTAACTTTCCTCCTTTGCTCGAGGAATGATACAGATCATGCGGCAGTTTCACCTGTTCGTTGGTTGCACGAAA
	cga-miR167c.1	TGAAGCTGCCAGCATGATCTTA	chr9:4850191:4850302:+ 112(nt)	-51.80(kcal/mol)	TATCGGGCACCACTATCAGATGAAGCTGCCAGCATGATCTTAACTTTCCTCCTTTGCTCGAGGAATGATACAGATCATGCGGCAGTTTCACCTGTTCGTTGGTTGCACGAAA
	cga-miR167c.2	TGAAGCTGCCAGCATGATCTT	chr9:4850191:4850302:+ 112(nt)	-51.80(kcal/mol)	TATCGGGCACCACTATCAGATGAAGCTGCCAGCATGATCTTAACTTTCCTCCTTTGCTCGAGGAATGATACAGATCATGCGGCAGTTTCACCTGTTCGTTGGTTGCACGAAA
	cga-miR167c.3	TGAAGCTGCCAGCATGATCTTAA	chr9:4850191:4850302:+ 112(nt)	-51.80(kcal/mol)	TATCGGGCACCACTATCAGATGAAGCTGCCAGCATGATCTTAACTTTCCTCCTTTGCTCGAGGAATGATACAGATCATGCGGCAGTTTCACCTGTTCGTTGGTTGCACGAAA
	cga-miR167d	TGAAGCTGCCAGCATGATCTGG	chr2:8234547:8234909:+ 363(nt) -	101.57(kcal/mol)	GATATGTTGGTTTGAGAGATTGAAGCTGCCAGCATGATCTGGTAATCAACCTTTTTGTATATATATATATATATTAATTCCTTATAGTTTTTAGATTTAATTTCTTTTAATTAGATCCATGGTTTCAATTCTATTGAATAAATGGTGGGGTTTTATATTTTCGTGCAATTATTAAGAGGATAGATGGAATAGCGCCTTTAAATCCAATCACTTTTTTAGTTTTATTTTGATCTTTTTTGCCCCCTAAAATTAAGGGTAAAGGTTAATATGTGAGAGAGTTTTAGGGTGTGATTTATTAGCTTCGTAGATGAATGGTTCCATCAGGTCATCTTGCAGCTTCAATTACTCATTCACCAACATTTA
	cga-miR167a/d	TGAAGCTGCCAGCATGATCTG	chr3:14950361:14950476:+ 116(nt)	-61.10(kcal/mol)	ATTCGTGCACTAGTAGTAGTTGAAGCTGCCAGCATGATCTGAACTTTCCTTGACCTCCATCTCTAGGGAAAGGCCAGATCATCTGGCAGTTTCACCTATTGATGGTAGCATGGCCA
			chr2:8234547:8234909:+ 363(nt) -	101.57(kcal/mol)	GATATGTTGGTTTGAGAGATTGAAGCTGCCAGCATGATCTGGTAATCAACCTTTTTGTATATATATATATATATTAATTCCTTATAGTTTTTAGATTTAATTTCTTTTAATTAGATCCATGGTTTCAATTCTATTGAATAAATGGTGGGGTTTTATATTTTCGTGCAATTATTAAGAGGATAGATGGAATAGCGCCTTTAAATCCAATCACTTTTTTAGTTTTATTTTGATCTTTTTTGCCCCCTAAAATTAAGGGTAAAGGTTAATATGTGAGAGAGTTTTAGGGTGTGATTTATTAGCTTCGTAGATGAATGGTTCCATCAGGTCATCTTGCAGCTTCAATTACTCATTCACCAACATTTA
	cga-miR167e	TGAAGCTGCCAGCATGATCTAA	chr5:32490681:32490767:- 87(nt)	-43.20(kcal/mol)	CAGCAGCAGTTGAAGCTGCCAGCATGATCTAAACTTCCTTCACTGTCAAGGATAGATCGGATCATGTGGTAGCTTCACCTGTTGATC
	cga-miR167a/b/c/d/e.1	TGAAGCTGCCAGCATGATCT	chr5:32490681:32490767:- 87(nt)	-43.20(kcal/mol)	CAGCAGCAGTTGAAGCTGCCAGCATGATCTAAACTTCCTTCACTGTCAAGGATAGATCGGATCATGTGGTAGCTTCACCTGTTGATC
			chr5:32493961:32494085:- 125(nt)	-46.14(kcal/mol)	GGGGAAAAAGTGAAGCTGCCAGCATGATCTATCTAGCGCATTTGGTTAGTGAAAGTAATAAATAAAGAAGCAAGTACGATACTAACCCTAGCTAGGTCATGCTCTGACAGCCTCACTCCTTCCTA
			chr3:14950361:14950476:+ 116(nt)	-61.10(kcal/mol)	ATTCGTGCACTAGTAGTAGTTGAAGCTGCCAGCATGATCTGAACTTTCCTTGACCTCCATCTCTAGGGAAAGGCCAGATCATCTGGCAGTTTCACCTATTGATGGTAGCATGGCCA
			chr2:8234547:8234909:+ 363(nt) -	101.57(kcal/mol)	GATATGTTGGTTTGAGAGATTGAAGCTGCCAGCATGATCTGGTAATCAACCTTTTTGTATATATATATATATATTAATTCCTTATAGTTTTTAGATTTAATTTCTTTTAATTAGATCCATGGTTTCAATTCTATTGAATAAATGGTGGGGTTTTATATTTTCGTGCAATTATTAAGAGGATAGATGGAATAGCGCCTTTAAATCCAATCACTTTTTTAGTTTTATTTTGATCTTTTTTGCCCCCTAAAATTAAGGGTAAAGGTTAATATGTGAGAGAGTTTTAGGGTGTGATTTATTAGCTTCGTAGATGAATGGTTCCATCAGGTCATCTTGCAGCTTCAATTACTCATTCACCAACATTTA
			chr9:4850191:4850302:+ 112(nt)	-51.80(kcal/mol)	TATCGGGCACCACTATCAGATGAAGCTGCCAGCATGATCTTAACTTTCCTCCTTTGCTCGAGGAATGATACAGATCATGCGGCAGTTTCACCTGTTCGTTGGTTGCACGAAA
	cga-miR167a/b/c/d/e.2	TGAAGCTGCCAGCATGATC	chr5:32490681:32490767:- 87(nt)	-43.20(kcal/mol)	CAGCAGCAGTTGAAGCTGCCAGCATGATCTAAACTTCCTTCACTGTCAAGGATAGATCGGATCATGTGGTAGCTTCACCTGTTGATC
			chr5:32493961:32494085:- 125(nt)	-46.14(kcal/mol)	GGGGAAAAAGTGAAGCTGCCAGCATGATCTATCTAGCGCATTTGGTTAGTGAAAGTAATAAATAAAGAAGCAAGTACGATACTAACCCTAGCTAGGTCATGCTCTGACAGCCTCACTCCTTCCTA
			chr3:14950361:14950476:+ 116(nt)	-61.10(kcal/mol)	ATTCGTGCACTAGTAGTAGTTGAAGCTGCCAGCATGATCTGAACTTTCCTTGACCTCCATCTCTAGGGAAAGGCCAGATCATCTGGCAGTTTCACCTATTGATGGTAGCATGGCCA
			chr2:8234547:8234909:+ 363(nt) -	101.57(kcal/mol)	GATATGTTGGTTTGAGAGATTGAAGCTGCCAGCATGATCTGGTAATCAACCTTTTTGTATATATATATATATATTAATTCCTTATAGTTTTTAGATTTAATTTCTTTTAATTAGATCCATGGTTTCAATTCTATTGAATAAATGGTGGGGTTTTATATTTTCGTGCAATTATTAAGAGGATAGATGGAATAGCGCCTTTAAATCCAATCACTTTTTTAGTTTTATTTTGATCTTTTTTGCCCCCTAAAATTAAGGGTAAAGGTTAATATGTGAGAGAGTTTTAGGGTGTGATTTATTAGCTTCGTAGATGAATGGTTCCATCAGGTCATCTTGCAGCTTCAATTACTCATTCACCAACATTTA
			chr9:4850191:4850302:+ 112(nt)	-51.80(kcal/mol)	TATCGGGCACCACTATCAGATGAAGCTGCCAGCATGATCTTAACTTTCCTCCTTTGCTCGAGGAATGATACAGATCATGCGGCAGTTTCACCTGTTCGTTGGTTGCACGAAA
MIR168	cga-miR168.1	TCGCTTGGTGCAGGTCGGGAA	chrUn:55219632:55219814:+ 183(nt)	-68.54(kcal/mol)	AGTTACCGGCGGTCTCTAATTCGCTTGGTGCAGGTCGGGAACTGATTGGCTAGTTTTTTTTTTGAAATTTTTTGACAGCGAGGTGGCGTGTTGTAATTGGTCGTAACGTTTAAATTAATGATTGAAAAAATGCGAATTGGATCCCGCCTTGCATCAACTGAATCGGAGACCGAGGTGAGAGAT
	cga-miR168.2	CGCTTGGTGCAGGTCGGGAAC	chrUn:55219632:55219814:+ 183(nt)	-68.54(kcal/mol)	AGTTACCGGCGGTCTCTAATTCGCTTGGTGCAGGTCGGGAACTGATTGGCTAGTTTTTTTTTTGAAATTTTTTGACAGCGAGGTGGCGTGTTGTAATTGGTCGTAACGTTTAAATTAATGATTGAAAAAATGCGAATTGGATCCCGCCTTGCATCAACTGAATCGGAGACCGAGGTGAGAGAT
	cga-miR168.3	TCGCTTGGTGCAGGTCGGGA	chrUn:55219632:55219814:+ 183(nt)	-68.54(kcal/mol)	AGTTACCGGCGGTCTCTAATTCGCTTGGTGCAGGTCGGGAACTGATTGGCTAGTTTTTTTTTTGAAATTTTTTGACAGCGAGGTGGCGTGTTGTAATTGGTCGTAACGTTTAAATTAATGATTGAAAAAATGCGAATTGGATCCCGCCTTGCATCAACTGAATCGGAGACCGAGGTGAGAGAT
	cga-miR168.4	CGCTTGGTGCAGGTCGGGAA	chrUn:55219632:55219814:+ 183(nt)	-68.54(kcal/mol)	AGTTACCGGCGGTCTCTAATTCGCTTGGTGCAGGTCGGGAACTGATTGGCTAGTTTTTTTTTTGAAATTTTTTGACAGCGAGGTGGCGTGTTGTAATTGGTCGTAACGTTTAAATTAATGATTGAAAAAATGCGAATTGGATCCCGCCTTGCATCAACTGAATCGGAGACCGAGGTGAGAGAT
	cga-miR168-3p	CCCGCCTTGCATCAACTGAAT	chrUn:55219632:55219814:+ 183(nt)	-68.54(kcal/mol)	AGTTACCGGCGGTCTCTAATTCGCTTGGTGCAGGTCGGGAACTGATTGGCTAGTTTTTTTTTTGAAATTTTTTGACAGCGAGGTGGCGTGTTGTAATTGGTCGTAACGTTTAAATTAATGATTGAAAAAATGCGAATTGGATCCCGCCTTGCATCAACTGAATCGGAGACCGAGGTGAGAGAT
MIR169	cga-miR169a/b/c/d/e.1	CAGCCAAGGATGACTTGCCGG	chr5:32490681:32490767:- 87(nt)	-43.20(kcal/mol)	CAGCAGCAGTTGAAGCTGCCAGCATGATCTAAACTTCCTTCACTGTCAAGGATAGATCGGATCATGTGGTAGCTTCACCTGTTGATC
			chr5:32493961:32494085:- 125(nt)	-46.14(kcal/mol)	GGGGAAAAAGTGAAGCTGCCAGCATGATCTATCTAGCGCATTTGGTTAGTGAAAGTAATAAATAAAGAAGCAAGTACGATACTAACCCTAGCTAGGTCATGCTCTGACAGCCTCACTCCTTCCTA
			chr3:14950361:14950476:+ 116(nt)	-61.10(kcal/mol)	ATTCGTGCACTAGTAGTAGTTGAAGCTGCCAGCATGATCTGAACTTTCCTTGACCTCCATCTCTAGGGAAAGGCCAGATCATCTGGCAGTTTCACCTATTGATGGTAGCATGGCCA
			chr2:8234547:8234909:+ 363(nt) -	101.57(kcal/mol)	GATATGTTGGTTTGAGAGATTGAAGCTGCCAGCATGATCTGGTAATCAACCTTTTTGTATATATATATATATATTAATTCCTTATAGTTTTTAGATTTAATTTCTTTTAATTAGATCCATGGTTTCAATTCTATTGAATAAATGGTGGGGTTTTATATTTTCGTGCAATTATTAAGAGGATAGATGGAATAGCGCCTTTAAATCCAATCACTTTTTTAGTTTTATTTTGATCTTTTTTGCCCCCTAAAATTAAGGGTAAAGGTTAATATGTGAGAGAGTTTTAGGGTGTGATTTATTAGCTTCGTAGATGAATGGTTCCATCAGGTCATCTTGCAGCTTCAATTACTCATTCACCAACATTTA
			chr9:4850191:4850302:+ 112(nt)	-51.80(kcal/mol)	TATCGGGCACCACTATCAGATGAAGCTGCCAGCATGATCTTAACTTTCCTCCTTTGCTCGAGGAATGATACAGATCATGCGGCAGTTTCACCTGTTCGTTGGTTGCACGAAA
	cga-miR169a/b/c/d/e.2	AGCCAAGGATGACTTGCCGGC	chr5:32490681:32490767:- 87(nt)	-43.20(kcal/mol)	CAGCAGCAGTTGAAGCTGCCAGCATGATCTAAACTTCCTTCACTGTCAAGGATAGATCGGATCATGTGGTAGCTTCACCTGTTGATC
			chr5:32493961:32494085:- 125(nt)	-46.14(kcal/mol)	GGGGAAAAAGTGAAGCTGCCAGCATGATCTATCTAGCGCATTTGGTTAGTGAAAGTAATAAATAAAGAAGCAAGTACGATACTAACCCTAGCTAGGTCATGCTCTGACAGCCTCACTCCTTCCTA
			chr3:14950361:14950476:+ 116(nt)	-61.10(kcal/mol)	ATTCGTGCACTAGTAGTAGTTGAAGCTGCCAGCATGATCTGAACTTTCCTTGACCTCCATCTCTAGGGAAAGGCCAGATCATCTGGCAGTTTCACCTATTGATGGTAGCATGGCCA
			chr2:8234547:8234909:+ 363(nt) -	101.57(kcal/mol)	GATATGTTGGTTTGAGAGATTGAAGCTGCCAGCATGATCTGGTAATCAACCTTTTTGTATATATATATATATATTAATTCCTTATAGTTTTTAGATTTAATTTCTTTTAATTAGATCCATGGTTTCAATTCTATTGAATAAATGGTGGGGTTTTATATTTTCGTGCAATTATTAAGAGGATAGATGGAATAGCGCCTTTAAATCCAATCACTTTTTTAGTTTTATTTTGATCTTTTTTGCCCCCTAAAATTAAGGGTAAAGGTTAATATGTGAGAGAGTTTTAGGGTGTGATTTATTAGCTTCGTAGATGAATGGTTCCATCAGGTCATCTTGCAGCTTCAATTACTCATTCACCAACATTTA
			chr9:4850191:4850302:+ 112(nt)	-51.80(kcal/mol)	TATCGGGCACCACTATCAGATGAAGCTGCCAGCATGATCTTAACTTTCCTCCTTTGCTCGAGGAATGATACAGATCATGCGGCAGTTTCACCTGTTCGTTGGTTGCACGAAA
	cga-miR169b	CGGCAAGTTGTCTTTGGCTAC	chr5:32493961:32494085:- 125(nt)	-46.14(kcal/mol)	GGGGAAAAAGTGAAGCTGCCAGCATGATCTATCTAGCGCATTTGGTTAGTGAAAGTAATAAATAAAGAAGCAAGTACGATACTAACCCTAGCTAGGTCATGCTCTGACAGCCTCACTCCTTCCTA
	cga-miR169c	GGCAAGTTGCCCTTGGCTACA	chr3:14950361:14950476:+ 116(nt)	-61.10(kcal/mol)	ATTCGTGCACTAGTAGTAGTTGAAGCTGCCAGCATGATCTGAACTTTCCTTGACCTCCATCTCTAGGGAAAGGCCAGATCATCTGGCAGTTTCACCTATTGATGGTAGCATGGCCA
	cga-miR169f/g/h/i	AGGCAGTCTCCTTGGCTAAG	chr2:10938223:10938369:+ 147(nt)	-46.00(kcal/mol)	AGGGAGGTCTTACATGAAGATAAGAATACTATTTGGTAGCCAGGGATGACTTGCCTGCGGCTTCCAATATTGCTAGCTAGGTTTCACCATCATCAATTAAAGCTGCTGTAGACAGCCAGGCAGTCTCCTTGGCTAAGCTGACAGCCT
			chr2:10985574:10985708:+ 135(nt)	-59.10(kcal/mol)	AAGAGAGGAGAAATGTTTGTTAGCCAAGGATGACTTGCCTGCGTCATGCAAGAGGGTTTCGAGTAGCTATAGAAAAGCTCTACTGTTTGGTTGCCAGGCAGTCTCCTTGGCTAAGCTGACAGCCTCTTCTCTTTC
			chr2:11046812:11046944:+ 133(nt)	-53.10(kcal/mol)	AAGATAAGAGTAATTTTTGTTAGCCAAGGATGACTTGCCTGCGGCTTGCAATATAATTAGGTTTCAAGCTTTGAAGCCTTTTGTTTGGTTGCCAGGCAGTCTCCTTGGCTAAGCTGACAGCTTCTTCTCTTTC
			chr2:11051239:11051377:+ 139(nt)	-57.40(kcal/mol)	AATATAATATCATTGTTTGTTAGCCAAGGATGACTTGCCTGCACCTTGATTGCAAGACGAGGGTTTCAAGTGGCTGGAAGCCTCTCTTGTTTGGTTGCCAGGCAGTCTCCTTGGCTAAGTCACAGGCTCTTATCTTTCA
	cga-miR169j/k	TAGCCAAGGATGACTTGCCTGA	chr2:10937974:10938087:+ 114(nt)	-51.21(kcal/mol)	GCTAGTTTGGTAGCCAAGGATGACTTGCCTGATCTCTCCTAAGTGGTTTCAAAACGTTGAATATTTAAACCCTCGGGTGGGTACCAGGCAGTCTCCTTGGCTAACTTGACAGCC
			chr2:11046548:11046703:+ 156(nt)	-59.20(kcal/mol)	TCTAGTTTGGTAGCCAAGGATGACTTGCCTGATTCTTCCAATTAAGCGGTTTCAGATTAATCATATTGATTAATTAGTTTTTTAAATGAAGCCATTGATGGGTTACCAGGCAGTCACCTTGGCTAACTTGACAGTCTCTTGTCTCTCATGCTAGGC
	cga-miR169f/g/h/i/k/l/m	TAGCCAAGGATGACTTGCCTG	chr2:10938223:10938369:+ 147(nt)	-46.00(kcal/mol)	AGGGAGGTCTTACATGAAGATAAGAATACTATTTGGTAGCCAGGGATGACTTGCCTGCGGCTTCCAATATTGCTAGCTAGGTTTCACCATCATCAATTAAAGCTGCTGTAGACAGCCAGGCAGTCTCCTTGGCTAAGCTGACAGCCT
			chr2:10985574:10985708:+ 135(nt)	-59.10(kcal/mol)	AAGAGAGGAGAAATGTTTGTTAGCCAAGGATGACTTGCCTGCGTCATGCAAGAGGGTTTCGAGTAGCTATAGAAAAGCTCTACTGTTTGGTTGCCAGGCAGTCTCCTTGGCTAAGCTGACAGCCTCTTCTCTTTC
			chr2:11046812:11046944:+ 133(nt)	-53.10(kcal/mol)	AAGATAAGAGTAATTTTTGTTAGCCAAGGATGACTTGCCTGCGGCTTGCAATATAATTAGGTTTCAAGCTTTGAAGCCTTTTGTTTGGTTGCCAGGCAGTCTCCTTGGCTAAGCTGACAGCTTCTTCTCTTTC
			chr2:11051239:11051377:+ 139(nt)	-57.40(kcal/mol)	AATATAATATCATTGTTTGTTAGCCAAGGATGACTTGCCTGCACCTTGATTGCAAGACGAGGGTTTCAAGTGGCTGGAAGCCTCTCTTGTTTGGTTGCCAGGCAGTCTCCTTGGCTAAGTCACAGGCTCTTATCTTTCA
			chr2:11046548:11046703:+ 156(nt)	-59.20(kcal/mol)	TCTAGTTTGGTAGCCAAGGATGACTTGCCTGATTCTTCCAATTAAGCGGTTTCAGATTAATCATATTGATTAATTAGTTTTTTAAATGAAGCCATTGATGGGTTACCAGGCAGTCACCTTGGCTAACTTGACAGTCTCTTGTCTCTCATGCTAGGC
			chr2:27130909:27131041:+ 133(nt)	-57.40(kcal/mol)	AAGATAAGAGTAACGTTTGTTAGCCAAGGATGACTTGCCTGCGGCTGTCAATATCATTAGGTTTCAAGCATGAAGCCTTTTGTTTGGTCGCCAGGGAGTCTCCTTGGCTAATCTGACAGCCTCTTTTCTTTCA
			chr7:1152858:1153060:- 203(nt)	-67.40(kcal/mol)	TCTCGTTTTGTAGCCAAGGATGACTTGCCTGGAGCCCCTCAACGGTATTCTTACTTATTTATCATTTCTCAAAATATACGAGTTAATTAACATAAAATCAGATCACGAAGTAGAGTAGTGCTTACATTCTACTTCAAGAAAATGAAAGGACTGTAGTATCTTTGAGTGGTTTGCAGGCCATCTCCTTGGCTAGCAAGATGGCT
	cga-miR169j.1	AGGCAGTCTCCTTGGCTAAC	chr2:10937974:10938087:+ 114(nt)	-51.21(kcal/mol)	GCTAGTTTGGTAGCCAAGGATGACTTGCCTGATCTCTCCTAAGTGGTTTCAAAACGTTGAATATTTAAACCCTCGGGTGGGTACCAGGCAGTCTCCTTGGCTAACTTGACAGCC
	cga-miR169j.2	GGCAGTCTCCTTGGCTAACT	chr2:10937974:10938087:+ 114(nt)	-51.21(kcal/mol)	GCTAGTTTGGTAGCCAAGGATGACTTGCCTGATCTCTCCTAAGTGGTTTCAAAACGTTGAATATTTAAACCCTCGGGTGGGTACCAGGCAGTCTCCTTGGCTAACTTGACAGCC
	cga-miR169j.3	GGCAGTCTCCTTGGCTAAC	chr2:10937974:10938087:+ 114(nt)	-51.21(kcal/mol)	GCTAGTTTGGTAGCCAAGGATGACTTGCCTGATCTCTCCTAAGTGGTTTCAAAACGTTGAATATTTAAACCCTCGGGTGGGTACCAGGCAGTCTCCTTGGCTAACTTGACAGCC
	cga-miR169j.4	AGGCAGTCTCCTTGGCTAACT	chr2:10937974:10938087:+ 114(nt)	-51.21(kcal/mol)	GCTAGTTTGGTAGCCAAGGATGACTTGCCTGATCTCTCCTAAGTGGTTTCAAAACGTTGAATATTTAAACCCTCGGGTGGGTACCAGGCAGTCTCCTTGGCTAACTTGACAGCC
	cga-miR169n	TAGCCAAGGATGACTTGCCCG	chr7:9635637:9635783:- 147(nt)	-55.30(kcal/mol)	CAGATAGAAGTAATGTTTGATAGCCAAGGATGACTTGCCCGCTCCATATGAGTGAGGCGTGGCTTCAGTCATTTACTTTTTGTGATGAAAACATTAATTTGGTTCCGGGCAGTCACCTTGGCTAGGCTGACAAACTCCTCTCTTTCA
MIR171	cga-miR171a	CGAGCCGAATCAATATCACTC	chrUn:20985571:20985708:+ 138(nt)	-48.20(kcal/mol)	GATTGGAGAAGTAGACATGGTGTGATATTGGTTCGGCTCATCTTAATTAATAGATTAATATTTCAGCCCTTAAGGTTCTTACATGTATATATCTAGACGAGCCGAATCAATATCACTCTTGTATGCTTCTTTCTTTTG
	cga-miR171b	TTGAGCCGCGCCAATATCACT	chr4:3390392:3390499:- 108(nt)	-38.90(kcal/mol)	AAAAAACGAAAGCGATATTGGTGAGGTTCAATCCGAAGACGGATTTACACATTGAAGTTGTAAAAGACGATCTCAGATTGAGCCGCGCCAATATCACTTAATTTATAA
	cga-miR171c/d/e/f/g/h	TGATTGAGCCGTGCCAATATC	chr1:28276657:28276794:+ 138(nt)	-56.20(kcal/mol)	ATATGAAAGGGTAGCCGTGATATTGGCCTGGTTCACTCAGACAAACCGGTTTATTTGCTTTTATTAGAGCAAAGTTCCAGGTTTTTTTGTTTTGGTTTGATTGAGCCGTGCCAATATCTCGTTTCTCTTTCATTTTTC
			chr2:18394858:18394958:+ 101(nt)	-55.30(kcal/mol)	GGGTACAACGGGATATTGGTGCGGTTCAATAAGAAAACGGTGCTCAATACTTTTTGAGCTCCGCTTTTTGATTGAGCCGTGCCAATATCACGTGCCACTCG
			chr3:27931466:27931584:- 119(nt)	-50.90(kcal/mol)	TACTGAAATAGTCACTGCGATATTGGCCCGGTTCATTCAGAGCTTAAGCGTTTAAGCTGAATGCTTGCTGGTGGACTTTGATTGAGCCGTGCCAATATCTTAGTGCTTACTTCAAACAC
			chrUn:39530683:39530800:+ 118(nt)	-47.00(kcal/mol)	GTTGAAATTTAAAACGGAGATGTTGGAACGGCTCAATCAAATCAAATATCCTATGAAATCAATTGGGTCCTTTAATTTGATTGAGCCGTGCCAATATCTCCTCTCGTCTTCTTTCGCT
			chr2:1312568:1312672:+ 105(nt)	-51.90(kcal/mol)	AAAGCATACGAGATATTGGTGCGGTTCAATCTGAGAGCAGTGCTCAAAGACTAAGAAGAGCCCTGTTATTTGATTGAGCCGTGCCAATATCACGTCACGTGCAAT
			chr2:24734609:24734707:+ 99(nt)	-41.10(kcal/mol)	GGAGTAAAGTTTGATGTTGGCATAGCTCAATCCGATCAAAATTCTCAGTGCAGCTGAGTCCTTTATTCTGATTGAGCCGTGCCAATATCACATTCATTC
	cga-miR171d-5p	GGATATTGGTGCGGTTCAATA	chr2:18394858:18394958:+ 101(nt)	-55.30(kcal/mol)	GGGTACAACGGGATATTGGTGCGGTTCAATAAGAAAACGGTGCTCAATACTTTTTGAGCTCCGCTTTTTGATTGAGCCGTGCCAATATCACGTGCCACTCG
	cga-miR171e-5p	TATTGGCCCGGTTCATTCAGA	chr3:27931466:27931584:- 119(nt)	-50.90(kcal/mol)	TACTGAAATAGTCACTGCGATATTGGCCCGGTTCATTCAGAGCTTAAGCGTTTAAGCTGAATGCTTGCTGGTGGACTTTGATTGAGCCGTGCCAATATCTTAGTGCTTACTTCAAACAC
	cga-miR171f-5p	TGTTGGAACGGCTCAATCAAA	chrUn:39530683:39530800:+ 118(nt)	-47.00(kcal/mol)	GTTGAAATTTAAAACGGAGATGTTGGAACGGCTCAATCAAATCAAATATCCTATGAAATCAATTGGGTCCTTTAATTTGATTGAGCCGTGCCAATATCTCCTCTCGTCTTCTTTCGCT
	cga-miR171g-5p	AGATATTGGTGCGGTTCAATC	chr2:1312568:1312672:+ 105(nt)	-51.90(kcal/mol)	AAAGCATACGAGATATTGGTGCGGTTCAATCTGAGAGCAGTGCTCAAAGACTAAGAAGAGCCCTGTTATTTGATTGAGCCGTGCCAATATCACGTCACGTGCAAT
MIR172	cga-miR172a/b.1	AGAATCTTGATGATGCTGCAT	chr7:24626943:24627113:+ 171(nt)	-72.40(kcal/mol)	AACAGTCATCGTTTGCAGATGCAGCATCATCAAGATTCACATGTATATATATATATATATATATATATATAGATATAGATATATGCTAATGGTGGAAAGATGTTTATCTTTTTGCTTTATTGCCTTCATGAGAATCTTGATGATGCTGCATCAGCGATAAATGACTAATCA
			chr8:19105376:19105501:+ 126(nt)	-58.90(kcal/mol)	GACAGTCGCTGTTTGCGGGTGTAGCATCATCAAGATTCACATGCAAATACACGGCAGTGATGTGATAATCTCTTGCGAAGCACTGAGAATCTTGATGATGCTGCATCAGCAATAAGCGGCTTAAAA
	cga-miR172a/b.2	AGAATCTTGATGATGCTGCA	chr7:24626943:24627113:+ 171(nt)	-72.40(kcal/mol)	AACAGTCATCGTTTGCAGATGCAGCATCATCAAGATTCACATGTATATATATATATATATATATATATATAGATATAGATATATGCTAATGGTGGAAAGATGTTTATCTTTTTGCTTTATTGCCTTCATGAGAATCTTGATGATGCTGCATCAGCGATAAATGACTAATCA
			chr8:19105376:19105501:+ 126(nt)	-58.90(kcal/mol)	GACAGTCGCTGTTTGCGGGTGTAGCATCATCAAGATTCACATGCAAATACACGGCAGTGATGTGATAATCTCTTGCGAAGCACTGAGAATCTTGATGATGCTGCATCAGCAATAAGCGGCTTAAAA
	cga-miR172a/b.3	TGAGAATCTTGATGATGCTGC	chr7:24626943:24627113:+ 171(nt)	-72.40(kcal/mol)	AACAGTCATCGTTTGCAGATGCAGCATCATCAAGATTCACATGTATATATATATATATATATATATATATAGATATAGATATATGCTAATGGTGGAAAGATGTTTATCTTTTTGCTTTATTGCCTTCATGAGAATCTTGATGATGCTGCATCAGCGATAAATGACTAATCA
			chr8:19105376:19105501:+ 126(nt)	-58.90(kcal/mol)	GACAGTCGCTGTTTGCGGGTGTAGCATCATCAAGATTCACATGCAAATACACGGCAGTGATGTGATAATCTCTTGCGAAGCACTGAGAATCTTGATGATGCTGCATCAGCAATAAGCGGCTTAAAA
	cga-miR172a-5p.1	GCAGCATCATCAAGATTCACA	chr7:24626943:24627113:+ 171(nt)	-72.40(kcal/mol)	AACAGTCATCGTTTGCAGATGCAGCATCATCAAGATTCACATGTATATATATATATATATATATATATATAGATATAGATATATGCTAATGGTGGAAAGATGTTTATCTTTTTGCTTTATTGCCTTCATGAGAATCTTGATGATGCTGCATCAGCGATAAATGACTAATCA
	cga-miR172a-5p.2	GCAGCATCATCAAGATTCAC	chr7:24626943:24627113:+ 171(nt)	-72.40(kcal/mol)	AACAGTCATCGTTTGCAGATGCAGCATCATCAAGATTCACATGTATATATATATATATATATATATATATAGATATAGATATATGCTAATGGTGGAAAGATGTTTATCTTTTTGCTTTATTGCCTTCATGAGAATCTTGATGATGCTGCATCAGCGATAAATGACTAATCA
	cga-miR172c	AGAATCTTGATGATGCTGCAA	chr1:27308851:27308995:- 145(nt)	-65.40(kcal/mol)	AACAGTCGTTGCTCGCTGTAGCAGCGTCCTCAAGATTCACATGCAGTCTAAAGGCAAAAGCAGCAATTTTTCTTCATTTTTGCTTGCCTTGGTTTTTGTCAGTGAGAATCTTGATGATGCTGCAACGGCGATTAATGACTAGCTA
	cga-miR172c-5p.1	GCAGCGTCCTCAAGATTCACAT	chr1:27308851:27308995:- 145(nt)	-65.40(kcal/mol)	AACAGTCGTTGCTCGCTGTAGCAGCGTCCTCAAGATTCACATGCAGTCTAAAGGCAAAAGCAGCAATTTTTCTTCATTTTTGCTTGCCTTGGTTTTTGTCAGTGAGAATCTTGATGATGCTGCAACGGCGATTAATGACTAGCTA
	cga-miR172c-5p.2	GCAGCGTCCTCAAGATTCACA	chr1:27308851:27308995:- 145(nt)	-65.40(kcal/mol)	AACAGTCGTTGCTCGCTGTAGCAGCGTCCTCAAGATTCACATGCAGTCTAAAGGCAAAAGCAGCAATTTTTCTTCATTTTTGCTTGCCTTGGTTTTTGTCAGTGAGAATCTTGATGATGCTGCAACGGCGATTAATGACTAGCTA
	cga-miR172c-5p.3	GCAGCGTCCTCAAGATTCAC	chr1:27308851:27308995:- 145(nt)	-65.40(kcal/mol)	AACAGTCGTTGCTCGCTGTAGCAGCGTCCTCAAGATTCACATGCAGTCTAAAGGCAAAAGCAGCAATTTTTCTTCATTTTTGCTTGCCTTGGTTTTTGTCAGTGAGAATCTTGATGATGCTGCAACGGCGATTAATGACTAGCTA
	cga-miR172c-5p.4	GCAGCGTCCTCAAGATTCA	chr1:27308851:27308995:- 145(nt)	-65.40(kcal/mol)	AACAGTCGTTGCTCGCTGTAGCAGCGTCCTCAAGATTCACATGCAGTCTAAAGGCAAAAGCAGCAATTTTTCTTCATTTTTGCTTGCCTTGGTTTTTGTCAGTGAGAATCTTGATGATGCTGCAACGGCGATTAATGACTAGCTA
	cga-miR172d	TGGAATCTTGATGATGCTGCAG	chr7:31487976:31488142:+ 167(nt)	-72.30(kcal/mol)	AGCAGCCACTGTTTGCAGTTGGAGCACCATCAAGATTCACAAACTATTAGGGTTAGTGAGTGGAGATAATGGTGGCTATTTTATTTTTTTTGGCCCCTTGCTTCACTTCAAATTGCTCTTTGTTTTGGAATCTTGATGATGCTGCAGCAGCGATAAGTGGCTAAATT
	cga-miR172d-5p	GGAGCACCATCAAGATTCACA	chr7:31487976:31488142:+ 167(nt)	-72.30(kcal/mol)	AGCAGCCACTGTTTGCAGTTGGAGCACCATCAAGATTCACAAACTATTAGGGTTAGTGAGTGGAGATAATGGTGGCTATTTTATTTTTTTTGGCCCCTTGCTTCACTTCAAATTGCTCTTTGTTTTGGAATCTTGATGATGCTGCAGCAGCGATAAGTGGCTAAATT
	cga-miR172e-5p	GCGGCATCATCAAGATTCACA	chr8:21299379:21299517:+ 139(nt)	-57.00(kcal/mol)	TGCTGCCAATATTTGCGGTTGCGGCATCATCAAGATTCACAAGCTTTAGCAAGGGAATTCATTGAATAGGCCTATTCAAAAGTTCCTTCCAAATAATGGGAATCTTGATGATGCTGCATCAGCAAATATTTGACTACGA
MIR319	cga-miR319a/b	AGCTGCCGACTCATTCATTCA	chr7:29667514:29667618:- 105(nt)	-31.70(kcal/mol)	TGTGTGTGTGATGAAGAAATGGTGTGAGGGAGCTTCCTTCAGCCCACTCATGGATGGGAAAAAGGGGACGAACTAGCTGCCGACTCATTCATTCAAGCACTCAGT
			chr1:9887438:9887563:- 126(nt)	-39.20(kcal/mol)	ATGAGGCAAGGGTTTGGATTAGCTGCCGACTCATTCATTCAAACACAGTAGAAAGAGGAGCATTTTGGTTATCCTATTGTGAATGTGTGAATGAAGCGGGAGATAATATTCATCCTTTCTTTTCTG
	cga-miR319b-3p	TGTGAATGAAGCGGGAGATAA	chr1:9887438:9887563:- 126(nt)	-39.20(kcal/mol)	ATGAGGCAAGGGTTTGGATTAGCTGCCGACTCATTCATTCAAACACAGTAGAAAGAGGAGCATTTTGGTTATCCTATTGTGAATGTGTGAATGAAGCGGGAGATAATATTCATCCTTTCTTTTCTG
	cga-miR319c/d-3p	TTGGACTGAAGGGAGCTCCT	chr4:17297190:17297283:+ 94(nt)	-36.22(kcal/mol)	TGGTAGAAATAGGGGTTCCTTGCGGCCCAAAACAGTTGGCTAACTCTGCTCTTCTCTCTATGTTTTGGACTGAAGGGAGCTCCTAATTCTTCTC
			chr7:27372746:27372939:+ 194(nt)	-93.00(kcal/mol)	ACAATTAGGAGCTCCTTTCAGGCCAATACCGAGGCCTGAGTTGCGGCAAGAGCTGCCATCTCATGCACGGGGTTACGCTTAATACTTTGGCAACGTAACAGGTGTTAAGTTTAGCCGAGTGCATGGTGTGGGAGCAACTCCTTCCGCTTTGCTTTGTCCACCAATTGGACTGAAGGGAGCTCCTGCTTAATTGA
	cga-miR319e-3p	AGTGAATGATGCGGGAGACAAAT	chr5:1270940:1271063:+ 124(nt)	-39.60(kcal/mol)	GGGTGGCAATAGGATTTAATTAGCTGCTGACTCATTCATCCAAATACTGAGTAAAGGGTCGAAATGGATACCCAGTAAATGAGTGAATGATGCGGGAGACAAATTGAATCTTAAGCTTCCTGTG
MIR3633	cga-miR3633	TTACCTATGCCACCCATTCCTT	chr2:9946482:9946575:+ 94(nt)	-41.09(kcal/mol)	GGGAAATTTCGGGAATGGGTGCATGGGCAAGAGAACGAGAAAAAGAAAATATATACTTTCTTTCTTACCTATGCCACCCATTCCTTTGATTTCC
MIR390	cga-miR390a/b.1	AAGCTCAGGAGGGATAGCGCC	chr6:11042434:11042572:+ 139(nt)	-61.10(kcal/mol)	AAAGTAAAGAAGAATCTGTTAAGCTCAGGAGGGATAGCGCCATGGGTGCCATGAATATGGGAATGATCTAGGGTTTCATGATAAATAATGGGCACTGGCGCTATCCATCCTGAGTTTCATGGCTTCTTCTTACTCTCTC
			chr8:22526286:22526424:+ 139(nt)	-57.60(kcal/mol)	TCAAGTATGGAGAATCTGTAAAGCTCAGGAGGGATAGCGCCATGATAATATTCTTTTTTAATTAATTAATTAATTCCTTGATCAATTAGCGGCGCTGGCGCTATCTATCCTGAGTTTTCCGGATTCTTCTTGCTAGTTT
	cga-miR390a/b.2	AAGCTCAGGAGGGATAGCGC	chr6:11042434:11042572:+ 139(nt)	-61.10(kcal/mol)	AAAGTAAAGAAGAATCTGTTAAGCTCAGGAGGGATAGCGCCATGGGTGCCATGAATATGGGAATGATCTAGGGTTTCATGATAAATAATGGGCACTGGCGCTATCCATCCTGAGTTTCATGGCTTCTTCTTACTCTCTC
			chr8:22526286:22526424:+ 139(nt)	-57.60(kcal/mol)	TCAAGTATGGAGAATCTGTAAAGCTCAGGAGGGATAGCGCCATGATAATATTCTTTTTTAATTAATTAATTAATTCCTTGATCAATTAGCGGCGCTGGCGCTATCTATCCTGAGTTTTCCGGATTCTTCTTGCTAGTTT
	cga-miR390a/b.3	AGCTCAGGAGGGATAGCGCC	chr6:11042434:11042572:+ 139(nt)	-61.10(kcal/mol)	AAAGTAAAGAAGAATCTGTTAAGCTCAGGAGGGATAGCGCCATGGGTGCCATGAATATGGGAATGATCTAGGGTTTCATGATAAATAATGGGCACTGGCGCTATCCATCCTGAGTTTCATGGCTTCTTCTTACTCTCTC
			chr8:22526286:22526424:+ 139(nt)	-57.60(kcal/mol)	TCAAGTATGGAGAATCTGTAAAGCTCAGGAGGGATAGCGCCATGATAATATTCTTTTTTAATTAATTAATTAATTCCTTGATCAATTAGCGGCGCTGGCGCTATCTATCCTGAGTTTTCCGGATTCTTCTTGCTAGTTT
	cga-miR390a-3p	CGCTATCCATCCTGAGTTTCA	chr6:11042434:11042572:+ 139(nt)	-61.10(kcal/mol)	AAAGTAAAGAAGAATCTGTTAAGCTCAGGAGGGATAGCGCCATGGGTGCCATGAATATGGGAATGATCTAGGGTTTCATGATAAATAATGGGCACTGGCGCTATCCATCCTGAGTTTCATGGCTTCTTCTTACTCTCTC
MIR393	cga-miR393a	TTCCAAAGGGATCGCATTGATC	chr9:16703335:16703488:- 154(nt)	-59.50(kcal/mol)	TGATTAGTGCAGGTGGAGAGTTCCAAAGGGATCGCATTGATCTGATGATAACATTAAATTAATCACTCAAACGGGTTGATTTTATTATATATATGATTTCTTTCATTTTTAGATCATGCGATCCCTTCGGAATTCCCCATCTATGGCTCTAAAT
	cga-miR393a-3p	TCATGCGATCCCTTCGGAATT	chr9:16703335:16703488:- 154(nt)	-59.50(kcal/mol)	TGATTAGTGCAGGTGGAGAGTTCCAAAGGGATCGCATTGATCTGATGATAACATTAAATTAATCACTCAAACGGGTTGATTTTATTATATATATGATTTCTTTCATTTTTAGATCATGCGATCCCTTCGGAATTCCCCATCTATGGCTCTAAAT
	cga-miR393b-3p	ATCATGCTATCCCTTTGGATT	chr7:31958705:31958827:+ 123(nt)	-49.40(kcal/mol)	TTCTGCAACTAGAGGATAAATCCAAAGGGATCGCATTGATCCTAAGCCTTAATTATAATTCTCATACTTAATGTTCATGAGGATCATGCTATCCCTTTGGATTCCTCCTTCGGTAGCTCATAT
MIR394	cga-miR394	TTGGCATTCTGTCCACCTCC	chr3:27990528:27990658:+ 131(nt)	-48.50(kcal/mol)	ACAGAGTTTATTGGCATTCTGTCCACCTCCGTTCCCCATCGATTGAATCTGAAAGCCTTTTTCTTTTCTTGTTTTTGTGCTTCTCTCTTTCATGCTCATGGAGGTGGGCATACTGCCAACTGAGCTCTGTT
MIR3951	cga-miR3951.1	TAGATAAAGATGAGAGAAAAA	chr4:7897921:7898048:- 128(nt)	-51.37(kcal/mol)	GTGCTTGGCATAGATAAAGATGAGAGAAAAATATGAGAGAAAGATGAGAGAAATTTGTTCCCTCTACACCCACCCACTCTCTCTTCTCTTTTCTTCTTTTTCTCTTATCGTTATCTGTGCTTAGCATT
	cga-miR3951.2	TAGATAAAGATGAGAGAAAAAT	chr4:7897921:7898048:- 128(nt)	-51.37(kcal/mol)	GTGCTTGGCATAGATAAAGATGAGAGAAAAATATGAGAGAAAGATGAGAGAAATTTGTTCCCTCTACACCCACCCACTCTCTCTTCTCTTTTCTTCTTTTTCTCTTATCGTTATCTGTGCTTAGCATT
MIR3952	cga-miR3952a/b	TGAAGGGCCTTTCTAGAGCAC	chr8:15996338:15996500:+ 163(nt)	-61.30(kcal/mol)	TATTCTTTCATGTGCTGTAGAAAGGCCCCTCAACCTCGGAAACCTCACCATGGACTGGGAACGAAGAAAGTGGGATCTGATGGTTGGCATTGAAGGTGGCAAGCTGCAGAAGAAAGATGGCGTTTTCAAAGTTGAAGGGCCTTTCTAGAGCACTGGAATCCAT
			chr8:16164233:16164395:+ 163(nt)	-60.80(kcal/mol)	TATTCTTTCATGTGCTGTAGATAGGCCCTTCAACCTCGGAAACCTCACCATGGACTGGGAGCGAAGGAAGTGGGATCTGATGGTTGGCATTGTAGGTGGCAAGCTGCAAAAGAAAGATGACGTTTTCAAAGTTGAAGGGCCTTTCTAGAGCACTGGAATCCAT
MIR3954	cga-miR3954a/b.1	TTGGACAGAGAAATCACGGTCA	chr1:11255628:11255867:- 240(nt)	-62.40(kcal/mol)	CGTTAACTGCTTGGACAGAGAAATCACGGTCAAGACTCGTCTTGCTCAGAAGATTGATGGTAATTTCTTCATCTTACACGATATCCCTTCTCTGACTTGAAGTGCTAGAGCCTTAGGTAACTCTCTCTCCGATTCTGTTTTCATATGAAAAATTTCCCGTATTTACAGAGTAGAGGGGGTGACCAATTTATTTTTATACACACAAACTTGGTGATGATCGGTATCTGGGCTGAGTTGGAG
			chr9:5824590:5824723:- 134(nt)	-46.70(kcal/mol)	TTATATTTGTTTGGACAGAGAAATCACGGTCATGAGATGAGTTTTCTAATCTGTACTGTAATCTGTATACGGTGATGGTGAATATTGACGATGGATTCTCTTTCTACCGTGTTTCTCTGCCCAATCAGATATAT
	cga-miR3954a/b.2	TTGGACAGAGAAATCACGG	chr1:11255628:11255867:- 240(nt)	-62.40(kcal/mol)	CGTTAACTGCTTGGACAGAGAAATCACGGTCAAGACTCGTCTTGCTCAGAAGATTGATGGTAATTTCTTCATCTTACACGATATCCCTTCTCTGACTTGAAGTGCTAGAGCCTTAGGTAACTCTCTCTCCGATTCTGTTTTCATATGAAAAATTTCCCGTATTTACAGAGTAGAGGGGGTGACCAATTTATTTTTATACACACAAACTTGGTGATGATCGGTATCTGGGCTGAGTTGGAG
			chr9:5824590:5824723:- 134(nt)	-46.70(kcal/mol)	TTATATTTGTTTGGACAGAGAAATCACGGTCATGAGATGAGTTTTCTAATCTGTACTGTAATCTGTATACGGTGATGGTGAATATTGACGATGGATTCTCTTTCTACCGTGTTTCTCTGCCCAATCAGATATAT
	cga-miR3954a/b.3	TTGGACAGAGAAATCACGGT	chr1:11255628:11255867:- 240(nt)	-62.40(kcal/mol)	CGTTAACTGCTTGGACAGAGAAATCACGGTCAAGACTCGTCTTGCTCAGAAGATTGATGGTAATTTCTTCATCTTACACGATATCCCTTCTCTGACTTGAAGTGCTAGAGCCTTAGGTAACTCTCTCTCCGATTCTGTTTTCATATGAAAAATTTCCCGTATTTACAGAGTAGAGGGGGTGACCAATTTATTTTTATACACACAAACTTGGTGATGATCGGTATCTGGGCTGAGTTGGAG
			chr9:5824590:5824723:- 134(nt)	-46.70(kcal/mol)	TTATATTTGTTTGGACAGAGAAATCACGGTCATGAGATGAGTTTTCTAATCTGTACTGTAATCTGTATACGGTGATGGTGAATATTGACGATGGATTCTCTTTCTACCGTGTTTCTCTGCCCAATCAGATATAT
	cga-miR3954a/b.4	TTGGACAGAGAAATCACGGTC	chr1:11255628:11255867:- 240(nt)	-62.40(kcal/mol)	CGTTAACTGCTTGGACAGAGAAATCACGGTCAAGACTCGTCTTGCTCAGAAGATTGATGGTAATTTCTTCATCTTACACGATATCCCTTCTCTGACTTGAAGTGCTAGAGCCTTAGGTAACTCTCTCTCCGATTCTGTTTTCATATGAAAAATTTCCCGTATTTACAGAGTAGAGGGGGTGACCAATTTATTTTTATACACACAAACTTGGTGATGATCGGTATCTGGGCTGAGTTGGAG
			chr9:5824590:5824723:- 134(nt)	-46.70(kcal/mol)	TTATATTTGTTTGGACAGAGAAATCACGGTCATGAGATGAGTTTTCTAATCTGTACTGTAATCTGTATACGGTGATGGTGAATATTGACGATGGATTCTCTTTCTACCGTGTTTCTCTGCCCAATCAGATATAT
	cga-miR3954a/b/c.1	GGACAGAGAAATCACGGTCA	chr1:11255628:11255867:- 240(nt)	-62.40(kcal/mol)	CGTTAACTGCTTGGACAGAGAAATCACGGTCAAGACTCGTCTTGCTCAGAAGATTGATGGTAATTTCTTCATCTTACACGATATCCCTTCTCTGACTTGAAGTGCTAGAGCCTTAGGTAACTCTCTCTCCGATTCTGTTTTCATATGAAAAATTTCCCGTATTTACAGAGTAGAGGGGGTGACCAATTTATTTTTATACACACAAACTTGGTGATGATCGGTATCTGGGCTGAGTTGGAG
			chr9:5824590:5824723:- 134(nt)	-46.70(kcal/mol)	TTATATTTGTTTGGACAGAGAAATCACGGTCATGAGATGAGTTTTCTAATCTGTACTGTAATCTGTATACGGTGATGGTGAATATTGACGATGGATTCTCTTTCTACCGTGTTTCTCTGCCCAATCAGATATAT
			chr7:20107879:20107965:- 87(nt)	-20.80(kcal/mol)	TTTACTTGGCTGGACAGAGAAATCACGGTCAAGTCTCTTCTTGTTCAGGAAACGATTGATGATTTCTTCTTCATCTGGTGGATGGAA
	cga-miR3954a/b/c.2	TGGACAGAGAAATCACGGTC	chr1:11255628:11255867:- 240(nt)	-62.40(kcal/mol)	CGTTAACTGCTTGGACAGAGAAATCACGGTCAAGACTCGTCTTGCTCAGAAGATTGATGGTAATTTCTTCATCTTACACGATATCCCTTCTCTGACTTGAAGTGCTAGAGCCTTAGGTAACTCTCTCTCCGATTCTGTTTTCATATGAAAAATTTCCCGTATTTACAGAGTAGAGGGGGTGACCAATTTATTTTTATACACACAAACTTGGTGATGATCGGTATCTGGGCTGAGTTGGAG
			chr9:5824590:5824723:- 134(nt)	-46.70(kcal/mol)	TTATATTTGTTTGGACAGAGAAATCACGGTCATGAGATGAGTTTTCTAATCTGTACTGTAATCTGTATACGGTGATGGTGAATATTGACGATGGATTCTCTTTCTACCGTGTTTCTCTGCCCAATCAGATATAT
			chr7:20107879:20107965:- 87(nt)	-20.80(kcal/mol)	TTTACTTGGCTGGACAGAGAAATCACGGTCAAGTCTCTTCTTGTTCAGGAAACGATTGATGATTTCTTCTTCATCTGGTGGATGGAA
	cga-miR3954a/b/c.3	TGGACAGAGAAATCACGGTCA	chr1:11255628:11255867:- 240(nt)	-62.40(kcal/mol)	CGTTAACTGCTTGGACAGAGAAATCACGGTCAAGACTCGTCTTGCTCAGAAGATTGATGGTAATTTCTTCATCTTACACGATATCCCTTCTCTGACTTGAAGTGCTAGAGCCTTAGGTAACTCTCTCTCCGATTCTGTTTTCATATGAAAAATTTCCCGTATTTACAGAGTAGAGGGGGTGACCAATTTATTTTTATACACACAAACTTGGTGATGATCGGTATCTGGGCTGAGTTGGAG
			chr9:5824590:5824723:- 134(nt)	-46.70(kcal/mol)	TTATATTTGTTTGGACAGAGAAATCACGGTCATGAGATGAGTTTTCTAATCTGTACTGTAATCTGTATACGGTGATGGTGAATATTGACGATGGATTCTCTTTCTACCGTGTTTCTCTGCCCAATCAGATATAT
			chr7:20107879:20107965:- 87(nt)	-20.80(kcal/mol)	TTTACTTGGCTGGACAGAGAAATCACGGTCAAGTCTCTTCTTGTTCAGGAAACGATTGATGATTTCTTCTTCATCTGGTGGATGGAA
	cga-miR3954a.1	CTTGGACAGAGAAATCACGGTCA	chr1:11255628:11255867:- 240(nt)	-62.40(kcal/mol)	CGTTAACTGCTTGGACAGAGAAATCACGGTCAAGACTCGTCTTGCTCAGAAGATTGATGGTAATTTCTTCATCTTACACGATATCCCTTCTCTGACTTGAAGTGCTAGAGCCTTAGGTAACTCTCTCTCCGATTCTGTTTTCATATGAAAAATTTCCCGTATTTACAGAGTAGAGGGGGTGACCAATTTATTTTTATACACACAAACTTGGTGATGATCGGTATCTGGGCTGAGTTGGAG
	cga-miR3954a.2	TTGGACAGAGAAATCACGGTCAA	chr1:11255628:11255867:- 240(nt)	-62.40(kcal/mol)	CGTTAACTGCTTGGACAGAGAAATCACGGTCAAGACTCGTCTTGCTCAGAAGATTGATGGTAATTTCTTCATCTTACACGATATCCCTTCTCTGACTTGAAGTGCTAGAGCCTTAGGTAACTCTCTCTCCGATTCTGTTTTCATATGAAAAATTTCCCGTATTTACAGAGTAGAGGGGGTGACCAATTTATTTTTATACACACAAACTTGGTGATGATCGGTATCTGGGCTGAGTTGGAG
	cga-miR3954b.1	TTGGACAGAGAAATCACGGTCAT	chr9:5824590:5824723:- 134(nt)	-46.70(kcal/mol)	TTATATTTGTTTGGACAGAGAAATCACGGTCATGAGATGAGTTTTCTAATCTGTACTGTAATCTGTATACGGTGATGGTGAATATTGACGATGGATTCTCTTTCTACCGTGTTTCTCTGCCCAATCAGATATAT
	cga-miR3954b.2	TGGACAGAGAAATCACGGTCAT	chr9:5824590:5824723:- 134(nt)	-46.70(kcal/mol)	TTATATTTGTTTGGACAGAGAAATCACGGTCATGAGATGAGTTTTCTAATCTGTACTGTAATCTGTATACGGTGATGGTGAATATTGACGATGGATTCTCTTTCTACCGTGTTTCTCTGCCCAATCAGATATAT
	cga-miR3954c	CTGGACAGAGAAATCACGGTCA	chr7:20107879:20107965:- 87(nt)	-20.80(kcal/mol)	TTTACTTGGCTGGACAGAGAAATCACGGTCAAGTCTCTTCTTGTTCAGGAAACGATTGATGATTTCTTCTTCATCTGGTGGATGGAA
MIR396	cga-miR396a/b	TTCCACAGCTTTCTTGAACTG	chr4:3335330:3335435:+ 106(nt)	-55.20(kcal/mol)	CTTTGTATTTTTCCACAGCTTTCTTGAACTGCATCATCTTTGCATGAGGCCACAGACTTGGCATGGCATTTGTTGCGGTTCAATAAAGCTGTGGGAAGATACAAAC
			chr7:3041242:3041370:- 129(nt)	-49.80(kcal/mol)	CGAAGGTCCTCTTTGTGATCTTCCACAGCTTTCTTGAACTGTCTTGAATTTTCCGATCGATACCGGTGCATGATTAATTCCCAACACAATTCAAGAAAGCTGTGGAAAACTACTAAGAGGATTTGGTCA
	cga-miR396a/b/c/d	TTCCACAGCTTTCTTGAAC	chr4:3335330:3335435:+ 106(nt)	-55.20(kcal/mol)	CTTTGTATTTTTCCACAGCTTTCTTGAACTGCATCATCTTTGCATGAGGCCACAGACTTGGCATGGCATTTGTTGCGGTTCAATAAAGCTGTGGGAAGATACAAAC
			chr7:3041242:3041370:- 129(nt)	-49.80(kcal/mol)	CGAAGGTCCTCTTTGTGATCTTCCACAGCTTTCTTGAACTGTCTTGAATTTTCCGATCGATACCGGTGCATGATTAATTCCCAACACAATTCAAGAAAGCTGTGGAAAACTACTAAGAGGATTTGGTCA
			chr1:15269156:15269339:- 184(nt)	-53.40(kcal/mol)	TGCAAGTTCCTGTCATGTTTTTCCACAGCTTTCTTGAACTTCTTTCTTTCTTCTTCTTCTTCTTCTTCTTCTTCTTCTTCTTCTTCTTCTTCTTTTTCTAATAATAGGCTACGATTTGATGTGGCTAGCTGCAGCTATTAGAAGTTCAAGAAATCTGTGGGAAGAAATGGCAAATAAGGACTTA
			chr4:3340898:3341049:- 152(nt)	-68.51(kcal/mol)	ATTAAGTCCTGGTCATGCTTTTCCACAGCTTTCTTGAACTTCCACTGTTTGCTGATTAATACACGGCTCTTGCTAGCTAGGCGCCGTATGTAGACACCGCGCGCCATGGGAGCTCAAGAAAGCTGTGGGAGAACATGGCACACCTTCAGGAT
	cga-miR396a-3p.1	GTTCAATAAAGCTGTGGGAAG	chr4:3335330:3335435:+ 106(nt)	-55.20(kcal/mol)	CTTTGTATTTTTCCACAGCTTTCTTGAACTGCATCATCTTTGCATGAGGCCACAGACTTGGCATGGCATTTGTTGCGGTTCAATAAAGCTGTGGGAAGATACAAAC
	cga-miR396a-3p.2	TTCAATAAAGCTGTGGGAAGA	chr4:3335330:3335435:+ 106(nt)	-55.20(kcal/mol)	CTTTGTATTTTTCCACAGCTTTCTTGAACTGCATCATCTTTGCATGAGGCCACAGACTTGGCATGGCATTTGTTGCGGTTCAATAAAGCTGTGGGAAGATACAAAC
	cga-miR396a-3p.3	TCAATAAAGCTGTGGGAAGA	chr4:3335330:3335435:+ 106(nt)	-55.20(kcal/mol)	CTTTGTATTTTTCCACAGCTTTCTTGAACTGCATCATCTTTGCATGAGGCCACAGACTTGGCATGGCATTTGTTGCGGTTCAATAAAGCTGTGGGAAGATACAAAC
	cga-miR396a-3p.4	TTCAATAAAGCTGTGGGAAG	chr4:3335330:3335435:+ 106(nt)	-55.20(kcal/mol)	CTTTGTATTTTTCCACAGCTTTCTTGAACTGCATCATCTTTGCATGAGGCCACAGACTTGGCATGGCATTTGTTGCGGTTCAATAAAGCTGTGGGAAGATACAAAC
	cga-miR396a-3p.5	TTCAATAAAGCTGTGGGAAGA	chr4:3335330:3335435:+ 106(nt)	-55.20(kcal/mol)	CTTTGTATTTTTCCACAGCTTTCTTGAACTGCATCATCTTTGCATGAGGCCACAGACTTGGCATGGCATTTGTTGCGGTTCAATAAAGCTGTGGGAAGATACAAAC
	cga-miR396c/d	TTCCACAGCTTTCTTGAACTT	chr1:15269156:15269339:- 184(nt)	-53.40(kcal/mol)	TGCAAGTTCCTGTCATGTTTTTCCACAGCTTTCTTGAACTTCTTTCTTTCTTCTTCTTCTTCTTCTTCTTCTTCTTCTTCTTCTTCTTCTTCTTTTTCTAATAATAGGCTACGATTTGATGTGGCTAGCTGCAGCTATTAGAAGTTCAAGAAATCTGTGGGAAGAAATGGCAAATAAGGACTTA
			chr4:3340898:3341049:- 152(nt)	-68.51(kcal/mol)	ATTAAGTCCTGGTCATGCTTTTCCACAGCTTTCTTGAACTTCCACTGTTTGCTGATTAATACACGGCTCTTGCTAGCTAGGCGCCGTATGTAGACACCGCGCGCCATGGGAGCTCAAGAAAGCTGTGGGAGAACATGGCACACCTTCAGGAT
	cga-miR396c-3p.1	GCTCAAGAAAGCTGTGGGAGA	chr4:3340898:3341049:- 152(nt)	-68.51(kcal/mol)	ATTAAGTCCTGGTCATGCTTTTCCACAGCTTTCTTGAACTTCCACTGTTTGCTGATTAATACACGGCTCTTGCTAGCTAGGCGCCGTATGTAGACACCGCGCGCCATGGGAGCTCAAGAAAGCTGTGGGAGAACATGGCACACCTTCAGGAT
	cga-miR396c-3p.2	CTCAAGAAAGCTGTGGGAG	chr4:3340898:3341049:- 152(nt)	-68.51(kcal/mol)	ATTAAGTCCTGGTCATGCTTTTCCACAGCTTTCTTGAACTTCCACTGTTTGCTGATTAATACACGGCTCTTGCTAGCTAGGCGCCGTATGTAGACACCGCGCGCCATGGGAGCTCAAGAAAGCTGTGGGAGAACATGGCACACCTTCAGGAT
	cga-miR396c-3p.3	CTCAAGAAAGCTGTGGGAGA	chr4:3340898:3341049:- 152(nt)	-68.51(kcal/mol)	ATTAAGTCCTGGTCATGCTTTTCCACAGCTTTCTTGAACTTCCACTGTTTGCTGATTAATACACGGCTCTTGCTAGCTAGGCGCCGTATGTAGACACCGCGCGCCATGGGAGCTCAAGAAAGCTGTGGGAGAACATGGCACACCTTCAGGAT
	cga-miR396c-3p.4	GGAGCTCAAGAAAGCTGTGGGAGA	chr4:3340898:3341049:- 152(nt)	-68.51(kcal/mol)	ATTAAGTCCTGGTCATGCTTTTCCACAGCTTTCTTGAACTTCCACTGTTTGCTGATTAATACACGGCTCTTGCTAGCTAGGCGCCGTATGTAGACACCGCGCGCCATGGGAGCTCAAGAAAGCTGTGGGAGAACATGGCACACCTTCAGGAT
	cga-miR396d-3p.1	TTCAAGAAATCTGTGGGAAG	chr1:15269156:15269339:- 184(nt)	-53.40(kcal/mol)	TGCAAGTTCCTGTCATGTTTTTCCACAGCTTTCTTGAACTTCTTTCTTTCTTCTTCTTCTTCTTCTTCTTCTTCTTCTTCTTCTTCTTCTTCTTTTTCTAATAATAGGCTACGATTTGATGTGGCTAGCTGCAGCTATTAGAAGTTCAAGAAATCTGTGGGAAGAAATGGCAAATAAGGACTTA
	cga-miR396d-3p.2	GTTCAAGAAATCTGTGGGAAG	chr1:15269156:15269339:- 184(nt)	-53.40(kcal/mol)	TGCAAGTTCCTGTCATGTTTTTCCACAGCTTTCTTGAACTTCTTTCTTTCTTCTTCTTCTTCTTCTTCTTCTTCTTCTTCTTCTTCTTCTTCTTTTTCTAATAATAGGCTACGATTTGATGTGGCTAGCTGCAGCTATTAGAAGTTCAAGAAATCTGTGGGAAGAAATGGCAAATAAGGACTTA
	cga-miR396e	TTCCACGGCTTTCTTGAACTT	chr7:10781015:10781164:- 150(nt)	-49.70(kcal/mol)	TAAAGGTCTTTTGCATGCTTTTCCACGGCTTTCTTGAACTTAATTAGTACGGTTAATTTTTTTGTGCTATTAACAAGCAATTAATATGCAAATCTTTAATCAGTGCAAAGCTCAAGAATGCCGTGGGAAAACATGAAAGGTTTTTGTCGT
	cga-miR396e-3p	GCTCAAGAATGCCGTGGGAAA	chr7:10781015:10781164:- 150(nt)	-49.70(kcal/mol)	TAAAGGTCTTTTGCATGCTTTTCCACGGCTTTCTTGAACTTAATTAGTACGGTTAATTTTTTTGTGCTATTAACAAGCAATTAATATGCAAATCTTTAATCAGTGCAAAGCTCAAGAATGCCGTGGGAAAACATGAAAGGTTTTTGTCGT
MIR397	cga-miR397.1	TCATTGAGTGCAGCGTTGATG	chr2:4101109:4101221:- 113(nt)	-42.40(kcal/mol)	GAAAAAAACATCATTGAGTGCAGCGTTGATGAATATTTGTCGGTGCTTTGCCAATATTTCTCTATACTAGCCAGGATTCTTTCACCAGCGCTGCACTCGATCATGTTTTTTAG
	cga-miR397.2	TCATTGAGTGCAGCGTTGAT	chr2:4101109:4101221:- 113(nt)	-42.40(kcal/mol)	GAAAAAAACATCATTGAGTGCAGCGTTGATGAATATTTGTCGGTGCTTTGCCAATATTTCTCTATACTAGCCAGGATTCTTTCACCAGCGCTGCACTCGATCATGTTTTTTAG
MIR399	cga-miR399a.1	TGCCAAAGGAGATTTGCCCGG	chr2:2305455:2305548:+ 94(nt)	-49.40(kcal/mol)	TAGATGCATTACTGGGCAATTCTCTATTGGCAGTTGGCTGCAGGGAGGAGCAACCTAGCTCACTGCCAAAGGAGATTTGCCCGGCAATTCATCT
	cga-miR399a.2	CACTGCCAAAGGAGATTTGCCCGG	chr2:2305455:2305548:+ 94(nt)	-49.40(kcal/mol)	TAGATGCATTACTGGGCAATTCTCTATTGGCAGTTGGCTGCAGGGAGGAGCAACCTAGCTCACTGCCAAAGGAGATTTGCCCGGCAATTCATCT
	cga-miR399a-5p	GGGCAATTCTCTATTGGCAGTTGG	chr2:2305455:2305548:+ 94(nt)	-49.40(kcal/mol)	TAGATGCATTACTGGGCAATTCTCTATTGGCAGTTGGCTGCAGGGAGGAGCAACCTAGCTCACTGCCAAAGGAGATTTGCCCGGCAATTCATCT
	cga-miR399b	TGCCAAAGGAGAGTTGCCCTA	chr5:7022860:7023017:- 158(nt)	-65.00(kcal/mol)	AGAAGCAGTAAGCGATTTAGTTGTAGGGCTTCTCTCCTTTGGCAGGTGATGGCCAAGGGCAAAGATCATATAATATATTTATATATATGGTGCCTATTCTAATTATTGTTCTATTTTTTCAATGACCTGCCAAAGGAGAGTTGCCCTATAACTGCTTC
	cga-miR399c	TGCCAAAGGAGAGTTGCCCTG	chr9:15383372:15383501:+ 130(nt)	-56.50(kcal/mol)	AAAGCAGTTTTAGGGCACCTCTTACTTGGCATGCAATGGTGATTTATTGGTGCAATAATCAGCATTATATTGGTTAATTCGATATCAATCCCACTGATATGCCAAAGGAGAGTTGCCCTGTGACTGCTTC
	cga-miR399d	CGCCAAAGGAGAATTGCCCTG	chr2:2298416:2298548:- 133(nt)	-60.40(kcal/mol)	GAGGAGAATTCCAGGGCAATTCTCCTTTGGCAGAAAATATTGCGCTTGTACGTACACGCACGGTGCAGTACTTGCACAGGTGCTATAATATATAATATTTGCCGCCAAAGGAGAATTGCCCTGCCATTCAACT
MIR403	cga-miR403a/b	TTAGATTCACGCACAAACTCG	chr9:719780:719884:+ 105(nt)	-51.10(kcal/mol)	GGGGCACATCTCAAGTTTGTGCGTGAATCTAACCCCATCACAGCCGTCCGTTTTCCCGCTCTCATCTGATGGCGTTAGATTCACGCACAAACTCGCGATCTGTCC
			chrUn:27643336:27643465:- 130(nt)	-47.60(kcal/mol)	GAGGCATGTTTCGGGTTTGTGCGTGAATTTAATAAAATAACCGCTTCTTTTAATCTCGTTCCCCCATTTTTTGTTAGTAACAAATTTTTGCCGTCAGTGTTAGATTCACGCACAAACTCGTGACGTGTCT
MIR408	cga-miR408-5p.1	ACGGGGAACAGGCAGAGCATG	chrUn:28033743:28033863:- 121(nt)	-55.30(kcal/mol)	CAAGAAGCAAGAGACAAAAGACGGGGAACAGGCAGAGCATGGATGGAACCATTAACAGGTTCTCTGTTTTGGCTCCTCCCATGCACTGCCTCTTCCCTGGCTCTCTGCCTTCCTCGTCTTT
	cga-miR408-5p.2	CGGGGAACAGGCAGAGCATGG	chrUn:28033743:28033863:- 121(nt)	-55.30(kcal/mol)	CAAGAAGCAAGAGACAAAAGACGGGGAACAGGCAGAGCATGGATGGAACCATTAACAGGTTCTCTGTTTTGGCTCCTCCCATGCACTGCCTCTTCCCTGGCTCTCTGCCTTCCTCGTCTTT
	cga-miR408-3p	ATGCACTGCCTCTTCCCTGGC	chrUn:28033743:28033863:- 121(nt)	-55.30(kcal/mol)	CAAGAAGCAAGAGACAAAAGACGGGGAACAGGCAGAGCATGGATGGAACCATTAACAGGTTCTCTGTTTTGGCTCCTCCCATGCACTGCCTCTTCCCTGGCTCTCTGCCTTCCTCGTCTTT
MIR4414	cga-miR4414a.1	AGCTGCTGACTCGTTGGTTCA	chr2:10333426:10333549:+ 124(nt)	-51.10(kcal/mol)	GCAGTGAAAGGCTGACACTCAGCTGCTGACTCGTTGGTTCAAGAGCTCATCAATGGAAAATGTAGAATCATGATGTGTTTCTGATCCAACGAAGCAGGAGCTGCGTTTAGTCATGGCTGTCACG
	cga-miR4414a.2	AGCTGCTGACTCGTTGGTTC	chr2:10333426:10333549:+ 124(nt)	-51.10(kcal/mol)	GCAGTGAAAGGCTGACACTCAGCTGCTGACTCGTTGGTTCAAGAGCTCATCAATGGAAAATGTAGAATCATGATGTGTTTCTGATCCAACGAAGCAGGAGCTGCGTTTAGTCATGGCTGTCACG
	cga-miR4414a-3p	ATCCAACGAAGCAGGAGCTGC	chr2:10333426:10333549:+ 124(nt)	-51.10(kcal/mol)	GCAGTGAAAGGCTGACACTCAGCTGCTGACTCGTTGGTTCAAGAGCTCATCAATGGAAAATGTAGAATCATGATGTGTTTCTGATCCAACGAAGCAGGAGCTGCGTTTAGTCATGGCTGTCACG
	cga-miR4414b	TGTGAATGAAGCGGGAGATAA	chr1:9887438:9887563:- 126(nt)	-39.20(kcal/mol)	ATGAGGCAAGGGTTTGGATTAGCTGCCGACTCATTCATTCAAACACAGTAGAAAGAGGAGCATTTTGGTTATCCTATTGTGAATGTGTGAATGAAGCGGGAGATAATATTCATCCTTTCTTTTCTG
	cga-miR4414c	AGTGAATGATGCGGGAGACAAAT	chr5:1270940:1271063:+ 124(nt)	-39.60(kcal/mol)	GGGTGGCAATAGGATTTAATTAGCTGCTGACTCATTCATCCAAATACTGAGTAAAGGGTCGAAATGGATACCCAGTAAATGAGTGAATGATGCGGGAGACAAATTGAATCTTAAGCTTCCTGTG
MIR472	cga-miR472	TTTTTCCCACACCTCCCATCCC	chr2:9962423:9962516:+ 94(nt)	-41.50(kcal/mol)	GGGAAGTCTTGGAGATGGGTGAGTTGGGAAAATAATAACTTTCTTCACGAAAGAAAGCAATTTTTTTCCCACACCTCCCATCCCTAAGATTTTC
MIR473	cga-miR473	ACTCTCCCTCAAGGGCTTCGC	chr7:9419738:9419904:+ 167(nt)	-61.50(kcal/mol)	ATGGATCGACGCTGAAGCCCTTAGGGCAGAGTGATCGACTCCGGCTTTCTCATTTTCCTTTTTCGAGTGAGTGTATCTACAACTAAGCAACAGAATCGTGACGTGTGACAAAGAAACCAAAGCAGTAGAGTCGTTCACTCTCCCTCAAGGGCTTCGCCACAATCCAA
MIR477	cga-miR477.1	ACCTCCCTCGAAGGCTTCCAA	chr7:15360850:15360953:- 104(nt)	-50.50(kcal/mol)	GAAGCTTCCAACCTCCCTCGAAGGCTTCCAATATACCATGCTTCCTCAAATTGGCCTTGTAAGCATGGGAATGTTGGAAACCCTAGGGGGAGGTCGAAAGCTTA
	cga-miR477.2	TCCCTCGAAGGCTTCCAATATA	chr7:15360850:15360953:- 104(nt)	-50.50(kcal/mol)	GAAGCTTCCAACCTCCCTCGAAGGCTTCCAATATACCATGCTTCCTCAAATTGGCCTTGTAAGCATGGGAATGTTGGAAACCCTAGGGGGAGGTCGAAAGCTTA
MIR479	cga-miR479	TGTGATATTGGTTCGGCTCATC	chrUn:20985571:20985708:+ 138(nt)	-48.20(kcal/mol)	GATTGGAGAAGTAGACATGGTGTGATATTGGTTCGGCTCATCTTAATTAATAGATTAATATTTCAGCCCTTAAGGTTCTTACATGTATATATCTAGACGAGCCGAATCAATATCACTCTTGTATGCTTCTTTCTTTTG
MIR482	cga-miR482a	TCTTACCTATGCCACCCATTCC	chr2:9946482:9946575:+ 94(nt)	-41.09(kcal/mol)	GGGAAATTTCGGGAATGGGTGCATGGGCAAGAGAACGAGAAAAAGAAAATATATACTTTCTTTCTTACCTATGCCACCCATTCCTTTGATTTCC
	cga-miR482b/c.1	TCTTCCCTATGCCTCCCATTCC	chr2:9942528:9942673:+ 146(nt)	-63.50(kcal/mol)	TGAAGCGAGGAAGTTTTGGGAGTGGGAGCGTGGGGTAAGAAGTGAAGAAAACGTATAATTTTTCTTTTCTTTTTCAATTGAGAAAGAAAATTACAAATTCAATTTCTTCCCTATGCCTCCCATTCCTATGATTTCCTGCAGTTCCT
			chr2:9940998:9941143:+ 146(nt)	-63.50(kcal/mol)	TGAAGCGAGGAAGTTTTGGGAGTGGGAGCGTGGGGTAAGAAGTGAAGAAAACGTATAATTTTTCTTTTCTTTTTCAATTGAGAAAGAAAATTACAAATTCAATTTCTTCCCTATGCCTCCCATTCCTATGATTTCCTGCAGTTCCT
	cga-miR482b/c.2	AGTGGGAGCGTGGGGTAAGAAG	chr2:9942528:9942673:+ 146(nt)	-63.50(kcal/mol)	TGAAGCGAGGAAGTTTTGGGAGTGGGAGCGTGGGGTAAGAAGTGAAGAAAACGTATAATTTTTCTTTTCTTTTTCAATTGAGAAAGAAAATTACAAATTCAATTTCTTCCCTATGCCTCCCATTCCTATGATTTCCTGCAGTTCCT
			chr2:9940998:9941143:+ 146(nt)	-63.50(kcal/mol)	TGAAGCGAGGAAGTTTTGGGAGTGGGAGCGTGGGGTAAGAAGTGAAGAAAACGTATAATTTTTCTTTTCTTTTTCAATTGAGAAAGAAAATTACAAATTCAATTTCTTCCCTATGCCTCCCATTCCTATGATTTCCTGCAGTTCCT
	cga-miR482b/c.3	AGTGGGAGCGTGGGGTAAGAA	chr2:9942528:9942673:+ 146(nt)	-63.50(kcal/mol)	TGAAGCGAGGAAGTTTTGGGAGTGGGAGCGTGGGGTAAGAAGTGAAGAAAACGTATAATTTTTCTTTTCTTTTTCAATTGAGAAAGAAAATTACAAATTCAATTTCTTCCCTATGCCTCCCATTCCTATGATTTCCTGCAGTTCCT
			chr2:9940998:9941143:+ 146(nt)	-63.50(kcal/mol)	TGAAGCGAGGAAGTTTTGGGAGTGGGAGCGTGGGGTAAGAAGTGAAGAAAACGTATAATTTTTCTTTTCTTTTTCAATTGAGAAAGAAAATTACAAATTCAATTTCTTCCCTATGCCTCCCATTCCTATGATTTCCTGCAGTTCCT
	cga-miR482d	TTCCCTAGTCCCCCTATTCCTA	chr2:9926836:9926937:+ 102(nt)	-39.60(kcal/mol)	GCTGTAAAATTTTTGGAATTGGGTGCTAGGGAAGGTTTTGTTTGACTTGTCTGTCATAACTAAATTAATTTTCCCTAGTCCCCCTATTCCTATGATTTTCAG
	cga-miR482e	TCTTCCCTACTCCACCCATGCC	chr6:1186359:1186488:+ 130(nt)	-53.02(kcal/mol)	GGGAAGGTTTTGGTATGGGTGAGTAGGGAAGATAATTTAACTAAGTAATAATAATATCACTTTTTTCATTATTACTATTTACTTAAGGAATTTGTATATCTTCCCTACTCCACCCATGCCATAGGTTTCC
	cga-miR482f	TCTTGCCCACCCCTCCCATTCC	chr2:9932116:9932224:+ 109(nt)	-47.54(kcal/mol)	AGGAAATTTCTGGAATGGGAGGCTTGGCAAGAAGCGATCTATTTTTCTTGTTCAATAAAAAAGAAAAAGAAAATTTTTCTTGCCCACCCCTCCCATTCCTTGGATTTCC
MIR5179	cga-miR5179	TCTTGCTCAAGACCGCGCAAT	chr5:12798100:12798317:+ 218(nt)	-71.36(kcal/mol)	AAAACCAAAATCTTGCTCAAGACCGCGCAATTTGTTCATGAAAAACCGCATCTGGGTATTGGTTTGTCAGGTATTTCATCAGTATTTACAGAGAGGAGCAAGAAGAAGAAGAAGAAGAAGAAGAAGAATACAAGATTGGATAAAAATGGATAAGCCTATACCTTGATGCTGCTGCTCATGTATATAGGCTGCGTGGTCTTGCGCAAGATATTACTTGA
MIR530	cga-miR530	TGCATTTGCACCTGCACCTTG	chr8:18991475:18991598:+ 124(nt)	-59.20(kcal/mol)	CGCATTTATCTGCATTTGCACCTGCACCTTGCTGTGCTGTTATCTGGGTTGACGAGGATCATCATGATGATCAGCTTCAAAACTCGAAAGCATGAAGGTGCAGCTGTATATGCAGGTGAATGCC
MIR535	cga-miR535a/b/c	TGACAATGAGAGAGAGCACAC	chr2:14795147:14795245:- 99(nt)	-41.50(kcal/mol)	CAAATTTGCTTGACAATGAGAGAGAGCACACCTGTCAGCATTCGTGCAAATGGCAAGGCTGTCTACTAGCGTGCTCTCTACCATTGTCATAAAATTTGC
			chr2:14852265:14852363:- 99(nt)	-41.50(kcal/mol)	CAAATTTGCTTGACAATGAGAGAGAGCACACCTGTCAGCATTCGTGCAAATGGCAAGGCTGTCTACTAGCGTGCTCTCTACCATTGTCATAAAATTTGC
			chr2:14867766:14867877:- 112(nt)	-42.70(kcal/mol)	CAACTTTGTTTGACAATGAGAGAGAGCACACCCGTCAGCATTCGTGCAAATGGCAAGGCTGTCTACTAGCGTGCTCTCTACCATTGTCATACGATTTGCTTAACGCAGTTGA
MIR827	cga-miR827	TTAGATGACCATCAACAAACA	chrUn:38140524:38140626:+ 103(nt)	-37.30(kcal/mol)	AGCTTTGAATTTGCTTGTTGATTGTCATCTAATCATTTTCTTTTTCATCCTAGAATTTGAATGATTATATGGTTAGATGACCATCAACAAACATATTCATGGT
novel miRNAs
	cga-miRn-1a/b/c/d	TGAGCTGTTTGGCTATTCTCGC	chr2:8711388:8711557:+ 170(nt)	-78.80(kcal/mol)	AATATATGCTTTGAACATCCTGAGCTGTTTGGCTATTCTCGCTGTAAACTCTTGATATCCCAATTTGTATAATTTCTTATTTTTCACTACTTTAGTTGGAATTGGTGTTGGGGTATTAAGAGTTTACAATGAGATAGCCAACGGCTCATGTTGTTTTGAAGGCATATATA
			chr2:8711396:8711547:+ 152(nt)	-67.10(kcal/mol)	CTTTGAACATCCTGAGCTGTTTGGCTATTCTCGCTGTAAACTCTTGATATCCCAATTTGTATAATTTCTTATTTTTCACTACTTTAGTTGGAATTGGTGTTGGGGTATTAAGAGTTTACAATGAGATAGCCAACGGCTCATGTTGTTTTGAA
			chr2:8738019:8738188:+ 170(nt)	-78.80(kcal/mol)	AATATATGCTTTGAACATCCTGAGCTGTTTGGCTATTCTCGCTGTAAACTCTTGATATCCCAATTTGTATAATTTCTTATTTTTCACTACTTTAGTTGGAATTGGTGTTGGGGTATTAAGAGTTTACAATGAGATAGCCAACGGCTCATGTTGTTTTGAAGGCATATATA
			chr2:8738027:8738178:+ 152(nt)	-67.10(kcal/mol)	CTTTGAACATCCTGAGCTGTTTGGCTATTCTCGCTGTAAACTCTTGATATCCCAATTTGTATAATTTCTTATTTTTCACTACTTTAGTTGGAATTGGTGTTGGGGTATTAAGAGTTTACAATGAGATAGCCAACGGCTCATGTTGTTTTGAA
	cga-miRn-2	TGGTATGGGTGAGTAGGGAAG	chr6:1186357:1186491:+ 135(nt)	-58.72(kcal/mol)	TTGGGAAGGTTTTGGTATGGGTGAGTAGGGAAGATAATTTAACTAAGTAATAATAATATCACTTTTTTCATTATTACTATTTACTTAAGGAATTTGTATATCTTCCCTACTCCACCCATGCCATAGGTTTCCCAT
	cga-miRn-3	TTGTCGCCGGAGAGATAGCACC	chr6:19944584:19944694:- 111(nt)	-47.15(kcal/mol)	ACAGGGATTCTTGTCGCCGGAGAGATAGCACCTACTACCTCTTAATTGCATTAACTAAGTTGTGCATAAATAACGCCGTAAGCGCCATCTCCCGGTGACAAGACTCCCTTC
	cga-miRn-4	CGAACTCTCTCCCTCAACGGC	chr7:15359615:15359739:- 125(nt)	-58.00(kcal/mol)	TTTTGAGAGCTAACGTTCTCCGAACTCTCTCCCTCAACGGCTCCTCTTGGCTTTGCAAATCATTCCTTCTGATACAGAAGGCGCCGTTGAGGTAGGGCAGTTCGGAAAATATAGGCTCTTAGCTG
	cga-miRn-5	AGCAAGCATCCTGGGCTAAT	chr7:16128549:16128674:- 126(nt)	-51.60(kcal/mol)	AGAGCTTTGCTTTGCTAGCCAAGGATGACTTGCCTACGTCCATCATTGAGGGTTTTCAAAATAAAAAGAATGAGAATCCTTTTGTGGGTTATGTTGAGCAAGCATCCTGGGCTAATTGAGTGGCTC
	cga-miRn-6-3p	TCGCAGGAGCTTTCTACGGTT	chr8:16330205:16330384:+ 180(nt)	-80.10(kcal/mol)	ATTCTTCCTTGTACTGTAGAAGGCTCCTGTGACCTCAAAGACGTCACCATGGAATGGAAGCATGCTGAAGGCTTATCCGATGGTTGGCATAGAAGGTGGCAAGTTACTTGTAATAGGCAAGCTGCAGAAGAAAGATGACGTTTTCAAGGTCGCAGGAGCTTTCTACGGTTGGGGAAATTT
	cga-miRn-6-5p	TCCTGTGACCTCAAAGACGTC	chr8:16330205:16330384:+ 180(nt)	-80.10(kcal/mol)	ATTCTTCCTTGTACTGTAGAAGGCTCCTGTGACCTCAAAGACGTCACCATGGAATGGAAGCATGCTGAAGGCTTATCCGATGGTTGGCATAGAAGGTGGCAAGTTACTTGTAATAGGCAAGCTGCAGAAGAAAGATGACGTTTTCAAGGTCGCAGGAGCTTTCTACGGTTGGGGAAATTT
	cga-miRn-7	CTGATGAGAGAGCGAATGATA	chr4:1005828:1005968:+ 141(nt)	-49.30(kcal/mol)	TTATTTTGAGAGTGTTTTTACTGATGAGAGAGCGAATGATAAACCTTAAATCTTTCTCAATTTATAAACAATTGGGAGATTCCAAAAAAAATCAAATTTATCATTCGCGCTCTCATCATTATGAACGCCTTCAAATCCTGA
	cga-miRn-8	TTGAGAAGTGTAGTATTATTT	chr8:2108437:2108649:- 213(nt)	-85.30(kcal/mol)	AAGTCATGATAAAATAATACTACACTTCCGAAGTTGTATCCCAACCTTGTCTATCTCATGCATGGTGACATTTATCCATTGGATGGTGTGAGGGATTAATATGTAATTTGACATCTTTTGAAATTGACACTACAGTAGATGAATGTCACTCAGTACGTAGGATTCAAATATTGGGATACTACTTGAGAAGTGTAGTATTATTTTATCCGACAC
	cga-miRn-9	GGAATGGCGGCTGGTTCAAAG	chrUn:22424074:22424196:+ 123(nt)	-53.10(kcal/mol)	GGAGTTGAGAGGAATGGCGGCTGGTTCAAAGCTTCAAAAGAAAGTTTCTTAAGAAATAAGAAACAAGTATGAATCTTTCTCTCTAAAGATAGCTTTGGACCAGGCTTCATTCCTCTCAAAATT
	cga-miRn-10a/b	TTGAGCCGCGTCAATATCTCC	chr2:18268051:18268174:+ 124(nt)	-45.14(kcal/mol)	GTTGTAAAATGAAATCATCAAGGTATTGGCGCGCCTCAATTTAAAGACGTGGTTAAGTGGGCATGATTAGCCATGTATTTTCATTGAGCCGCGTCAATATCTCCTTAATTATTTTGTAACTCTC
			chrUn:86431515:86431638:- 124(nt)	-45.14(kcal/mol)	GTTGTAAAATGAAATCATCAAGGTATTGGCGCGCCTCAATTTAAAGACGTGGTTAAGTGGGCATGATTAGCCATGTATTTTCATTGAGCCGCGTCAATATCTCCTTAATTATTTTGTAACTCTC
	cga-miRn-11	GAATTAGATCAATGGCTTATA	chr3:15820293:15820430:- 138(nt)	-38.59(kcal/mol)	TTACATAAATTTTGAGTCATGGATCTAATGCAATTCAATGTTTGGTATCCAAAGTCAAAAGTTGTATTTATCGATGTCAATTCATCCTTCATCTCGACCATTCAATTGAATTAGATCAATGGCTTATAATTTGTGTCA
	cga-miRn-12	TTTTGTTGCATGATGCTGATAA	chr3:7008391:7008631:+ 241(nt)	-62.82(kcal/mol)	AGCATTGCACAAGTCATTAGAAGAACTGCCGCTTTCACTATTTTGTTGCATGATGCTGATAAAGAATGTGTCAATGGCTTTCTCAGATTCAATGGCAGCGTGACCGAAGGGTCCGGTCTATTAACATCTTCTTCGGTTAAGAGTTGAATTAGAATCCAAGTCATGTCGCCTTCATAGTTCCTCAGCAAAGCAGTAATAGTTTCAACCTCGGATAGAATGTTCTGAAAACATGGCTTTGTTG
	cga-miRn-13a/b	CTTTCAGCAGCCTCCGGCGTC	chr6:12585681:12585782:+ 102(nt)	-41.20(kcal/mol)	TTTTCTGTTATGTAGCTTGAGTCTTGCTGAAAGTACATGTTTAAAAGTTTGGATTTTATTTTTTCCAAGTACTTTCAGCAGCCTCCGGCGTCATAGCAGAGA
			chr6:12587595:12587696:+ 102(nt)	-41.20(kcal/mol)	TTTTCTGTTATGTAGCTTGAGTCTTGCTGAAAGTACATGTTTAAAAGTTTGGATTTTATTTTTTCCAAGTACTTTCAGCAGCCTCCGGCGTCATAGCAGAGA
	cga-miRn-14	ACTGACAGCGGCTGTACTGTAGT	chr7:28161589:28161849:- 261(nt)	-96.00(kcal/mol)	AGTGCATGTCTACACTACAGCTGCTGTCAATCACAGGGCCTCCTATTTTCTGTTGAAAACCTCAAAAGTTTGGTTGCACTTCCAAGAATTTTATTATTGATCCTTAAACTTTTGTGTATTGTACATAATGTATCATAAGTTGGGGGTCACTAACGAAAAACTTTGGGGTATAACTGATATCTTGGGGTTTTAATGGACAGTGGGGTGGCTGTAACTGACAGCGGCTGTACTGTAGTCATTCTCATTATTATGTCATGCCTT
	cga-miRn-15	ACTGACAGCGGCTGTACTGTAGTC	chr7:28161589:28161849:- 261(nt)	-96.00(kcal/mol)	AGTGCATGTCTACACTACAGCTGCTGTCAATCACAGGGCCTCCTATTTTCTGTTGAAAACCTCAAAAGTTTGGTTGCACTTCCAAGAATTTTATTATTGATCCTTAAACTTTTGTGTATTGTACATAATGTATCATAAGTTGGGGGTCACTAACGAAAAACTTTGGGGTATAACTGATATCTTGGGGTTTTAATGGACAGTGGGGTGGCTGTAACTGACAGCGGCTGTACTGTAGTCATTCTCATTATTATGTCATGCCTT
	cga-miRn-16	CATGCGGGCGCCGGCGTCGGGA	chrUn:22208103:22208173:+ 71(nt)	-34.20(kcal/mol)	CCGACCGAGGCCCCGAACGGTGCCCCGTGAGGGACGGGTCATGCGGGCGCCGGCGTCGGGAATGAAATCGA
	cga-miRn-17	TCGCAGGGGAGATGGGACCAAC	chr6:19942885:19942966:+ 82(nt)	-52.40(kcal/mol)	GGCACTTATATCGCAGGGGAGATGGGACCAACTGCAGCCGCTAGGTAGCAGCCGGTGCCATCCTCCTGCGATATGAGAACCC
	cga-miRn-18	TCAATGGTTATGGCACTAAGA	chr1:19814696:19814776:+ 81(nt)	-39.50(kcal/mol)	TTGAACTATGTCAATGGTTATGGCACTAAGATGGGCTTAAGTTGGGCAATCCTTTGTGCCATAGCCATTGACACAGTGATC
	cga-miRn-19	TGTTTTGGGTGAAACGGGTGTT	chr3:13420817:13420933:- 117(nt)	-49.70(kcal/mol)	TCAGGTACCACACCCGTTCATCTAAAACAGGCTCCCACCTCTTAATTAATTAGAAGTTTTTTATTATCAGACGTGAGGGCTTGTTTTGGGTGAAACGGGTGTTGCACAGGGCTTGAT
	cga-miRn-20	GTGACAGAAGATAGAGAGCGC	chr7:24974108:24974209:- 102(nt)	-56.10(kcal/mol)	GGTGATGCTGGTGACAGAAGATAGAGAGCGCAGATGATGATATGCTCTAATGGAGTTTGTATATCACTCCTTTGTGCTCTCTGTGCTTCTGTCATCAGGCCA
	cga-miRn-21	TTTGTGCCATAGCCATTGACA	chr1:19814689:19814778:+ 90(nt)	-42.70(kcal/mol)	GAGGTTGTTGAACTATGTCAATGGTTATGGCACTAAGATGGGCTTAAGTTGGGCAATCCTTTGTGCCATAGCCATTGACACAGTGATCTA
