# Supplementary material for: High-throughput sequencing and degradome analysis reveal altered expression of miRNAs and their targets in a male-sterile cybrid pummelo (Citrus grandis)
Source: BMC Genomics. 2016 Aug 9;17:591. doi: 10.1186/s12864-016-2882-0 (PMC4979119; doi:10.1186/s12864-016-2882-0)
Supplement: Additional file 3: — Analysis of reproducibility of miRNAs expression data in two biological replicates for each sample and the expression profile of 14 selected miRNAs in sequencing data and qPCR in each biological replicates. (XLSX 241 kb) [file 12864_2016_2882_MOESM3_ESM.xlsx]

## Sheet: miRNAs in the first replicate
Supplemental table 4 Expression profiles of miRNAs in sequencing data and qPCR verification.
		HB-1	GH-1	HB-2	GH-2	HB-3	GH-3	Correlation coefficient	Consistency
cga-miR156a.1	RPM	412.574	1017.34	701.599	1248.87	1146.84	859.588	0.471537	NO
	qRT-PCR	1	1.41784	1.32499	1.96339	6.20567	4.14062
cga-miR157a.1	RPM	87.7515	134.339	1711.19	459.505	6492.67	692.738	0.997661	YES
	qRT-PCR	0.964715	1	21.8955	4.28027	99.344	3.25769
cga-miR167a.1	RPM	229.109	332.084	1905.42	482.749	5115.52	1318	0.953293	YES
	qRT-PCR	2.79126	1	5.06399	2.20123	69.9243	5.24353
cga-miR167c.1	RPM	328.361	223.454	4615.94	615.619	7729.7	2232.29	0.951725	YES
	qRT-PCR	2.55896	1	25.2851	3.1974	68.2018	1.57963
cga-miR169a/b/c/d/e.1	RPM	63.5727	87.6678	28.269	32.0808	43.0568	24.344	0.875303	YES
	qRT-PCR	2.79055	3.21868	2.25455	1.35673	2.01508	1
cga-miR393a	RPM	14.6253	19.1665	4.50252	5.69899	17.5094	6.26357	0.991601	YES
	qRT-PCR	2.45041	3.01231	1	1.18676	2.53695	1.35874
cga-miR397.1	RPM	8.96387	17.603	11.2848	18.3776	7.57718	36.8711	0.918057	YES
	qRT-PCR	1.13116	1.42304	1.60088	2.18606	1	2.76714
cga-miR399a.1	RPM	39.7477	7.3539	39.4968	7.17176	93.6908	30.3493	0.886848	YES
	qRT-PCR	12.3006	1	7.68345	1.27619	15.3722	1.994
cga-miR399b	RPM	7.48955	5.55886	6.89627	2.43328	22.8339	8.45905	0.728016	YES
	qRT-PCR	1.66859	1	3.121	1.21852	3.34895	1.77299
cga-miR827	RPM	1.71021	2.4899	4.16056	1.08857	19.8133	5.61784	0.747144	YES
	qRT-PCR	1.57437	1	6.03129	1.54248	7.15148	1.09003
cga-miR477.1	RPM	56.4959	77.824	26.6732	77.8008	35.7356	73.6777	0.588978	NO
	qRT-PCR	1.78163	1.51187	1.41882	2.56231	1	4.21282
cga-miR530	RPM	2.77172	3.99543	6.83928	5.69899	15.2568	8.65277	0.929515	YES
	qRT-PCR	3.24962	1	6.57814	4.24555	12.3874	4.96411
cga-miR408-5p.1	RPM	7.60749	5.32724	11.1138	12.0383	12.0313	33.7716	0.915791	YES
	qRT-PCR	1.43479	1	2.43128	2.81724	3.87366	5.63275
cga-miR160a-3p.1	RPM	309.843	302.436	188.251	218.547	262.539	254.998	-0.795873	NO
	qRT-PCR	1	1.33236	1.91009	2.53938	1.66266	1.42253

## Sheet: miRNAs in the second replicate
		HB-1	GH-1	HB-2	GH-2	HB-3	GH-3	Correlation coefficient	Consistency
cga-miR156a.1	RPM	449.595	863.975	1454.61	1504.87	986.37	642.228	0.937486	YES
	qRT-PCR	1	2.17012	4.44827	6.04638	3.69172	2.55417
cga-miR157a.1	RPM	62.9344	44.191	1845.45	226.901	8697.18	5846.26	0.994182	YES
	qRT-PCR	1.465	1	66.3429	7.62859	300.966	241.236
cga-miR167a.1	RPM	363.438	129.321	10327.9	2095.12	8726.95	3618.58	0.885922	YES
	qRT-PCR	4.19732	1	100.156	11.3268	35.5133	33.1255
cga-miR167c.1	RPM	227.681	249.072	2889.84	928.817	7072.16	1919.1	0.986366	YES
	qRT-PCR	0.916636	1	9.92535	2.07256	36.9442	5.55712
cga-miR169a/b/c/d/e.1	RPM	56.02	50.2952	23.9919	13.811	30.8816	20.4557	0.911171	YES
	qRT-PCR	6.12964	3.23951	1.25969	0.851254	1.2972	1
cga-miR393a	RPM	5.16626	5.68002	3.20405	1.12978	12.4535	2.44382	0.990652	YES
	qRT-PCR	3.68866	3.49186	1	0.509473	9.7894	1.28847
cga-miR397.1	RPM	5.06189	11.1479	7.15143	14.641	9.15103	9.84317	-0.262385	NO
	qRT-PCR	0.974937	1.29207	1.06984	0.758611	1	0.726549
cga-miR399a.1	RPM	29.9539	3.62955	58.4162	12.4967	32.9739	30.8646	0.957182	YES
	qRT-PCR	18.0558	1	57.9407	2.27952	25.7335	13.7168
cga-miR399b	RPM	6.60133	2.35685	12.6368	6.75562	8.74768	10.2957	0.822726	YES
	qRT-PCR	5.19392	1	12.557	1.65645	5.67391	4.18929
cga-miR827	RPM	1.64381	1.13129	3.94738	0.668645	3.75621	2.6701	0.898034	YES
	qRT-PCR	0.838276	1	2.73363	0.287969	2.56812	0.769955
cga-miR477.1	RPM	24.4223	51.7329	23.6843	81.9667	13.966	119.498	0.637347	NO
	qRT-PCR	1.17572	0.229485	1.6858	1.65522	1	2.67623
cga-miR530	RPM	5.32281	4.73727	11.5089	6.06392	8.69726	8.12345	0.841964	YES
	qRT-PCR	1.60544	1	4.37399	1.02644	3.96863	1.24154
cga-miR408-5p.1	RPM	7.60749	5.32724	11.1138	12.0383	12.0313	33.7716	0.934348	YES
	qRT-PCR	1.79194	1	1.53661	1.67342	1.6739	2.84542
cga-miR160a-3p.1	RPM	280.883	247.422	223.642	188.097	163.004	270.472	0.361217	NO
	qRT-PCR	1	0.687044	0.649709	1.11019	0.460791	0.831947

## Sheet: miRNAs in two replicates
		HB-1	GH-1	HB-2	GH-2	HB-3	GH-3	Correlation coefficient	Consistency
cga-miR156a.1	First	1	1.41784	1.32499	1.96339	6.20567	4.14062	0.110952	NO
	Second	1	2.17012	4.44827	6.04638	3.69172	2.55417
cga-miR157a.1	First	0.964715	1	21.8955	4.28027	99.344	3.25769	0.720199	YES
	Second	1.465	1	66.3429	7.62859	300.966	241.236
cga-miR167a.1	First	2.79126	1	5.06399	2.20123	69.9243	5.24353	0.107031	NO
	Second	4.19732	1	100.156	11.3268	35.5133	33.1255
cga-miR167c.1	First	2.55896	1	25.2851	3.1974	68.2018	1.57963	0.982687	YES
	Second	0.916636	1	9.92535	2.07256	36.9442	5.55712
cga-miR169a/b/c/d/e.1	First	2.79055	3.21868	2.25455	1.35673	2.01508	1	0.705345	YES
	Second	6.12964	3.23951	1.25969	0.851254	1.2972	1
cga-miR393a	First	2.45041	3.01231	1	1.18676	2.53695	1.35874	0.6682	YES
	Second	3.68866	3.49186	1	0.509473	9.7894	1.28847
cga-miR397.1	First	1.13116	1.42304	1.60088	2.18606	1	2.76714	-0.688563	NO
	Second	0.974937	1.29207	1.06984	0.758611	1	0.726549
cga-miR399a.1	First	12.3006	1	7.68345	1.27619	15.3722	1.994	0.478609	NO
	Second	18.0558	1	57.9407	2.27952	25.7335	13.7168
cga-miR399b	First	1.66859	1	3.121	1.21852	3.34895	1.77299	0.791697	YES
	Second	5.19392	1	12.557	1.65645	5.67391	4.18929
cga-miR827	First	1.57437	1	6.03129	1.54248	7.15148	1.09003	0.941669	YES
	Second	0.838276	1	2.73363	0.287969	2.56812	0.769955
cga-miR477.1	First	1.78163	1.51187	1.41882	2.56231	1	4.21282	0.799841	YES
	Second	1.17572	0.229485	1.6858	1.65522	1	2.67623
cga-miR530	First	3.24962	1	6.57814	4.24555	12.3874	4.96411	0.773146	YES
	Second	1.60544	1	4.37399	1.02644	3.96863	1.24154
cga-miR408-5p.1	First	1.43479	1	2.43128	2.81724	3.87366	5.63275	0.857469	YES
	Second	1.79194	1	1.53661	1.67342	1.6739	2.84542
cga-miR160a-3p.1	First	1	1.33236	1.91009	2.53938	1.66266	1.42253	0.203846	NO
	Second	1	0.687044	0.649709	1.11019	0.460791	0.831947

## Sheet: miRNAs and their targets
		HB-1	GH-1	HB-2	GH-2	HB-3	GH-3	Correlation coefficient	Consistency
cga-miR156a.1	miRNA	8	13.9216	21.308	29.7056	41.0264	27.6856	-0.959223
	SPL12	6.7786	5.1364	3.6846	3.0022	1	1.8524
cga-miR156a.1	miRNA	8	13.9216	21.308	29.7056	41.0264	27.6856	-0.846557
	SPL13	2.1789	1.186	1.6614	1	0.6974	1.0706
cga-miR167c.1	miRNA	1	0.3248	17.5158	2.2016	21.5786	3.8535	-0.80141
	ARF6	2.884	2.3132	2	2.4856	2.0272	2.4114
cga-miR167a.1	miRNA	0.8483	0.4632	3.2518	1	29.2262	2.6738	-0.538705
	ARF6	2.884	2.3132	2	2.4856	2.0272	2.4114
cga-miR169a/b/c/d/e.1	miRNA	33.7728	25.8208	14.6256	9.1208	13.6592	8	-0.796533
	NFY	2	3.217	3.2444	3.9398	3.2022	3.1626
cga-miR393a	miRNA	12.278	13.0084	4	3.3924	24.6528	5.2944	-0.223649
	TIR1	2.3738	2	2.1744	2.1378	1.756	1.5714
cga-miR397.1	miRNA	8.424	10.8608	10.6832	11.7784	8	15.1408	-0.500856
	Second	3.1184	2	3.051	2.3524	3.3108	2.672
cga-miR399a.1	miRNA	8	0.5464	15.3344	0.92	10.7	3.6872	-0.883545
	UBC	2.287	5.3848	1.944	7.362	1.9936	4.5016
cga-miR399b	miRNA	14.7324	4	31.356	5.75	18.71	12.6148	-0.80301
	UBC	2.287	5.3848	1.944	7.362	1.9936	4.5016
cga-miR827	miRNA	10.4224	8	38.2128	8.4904	41.948	7.7368	-0.304407
	bZIP	2	2.3308	1.1948	3.0368	3.2136	3.879
cga-miR477.1	miRNA	12.176	7.6984	12.2656	17.3888	8	28.4344	-0.209943
	Nup93/Nic96	2	1.5376	2.061	1.9538	1.1386	1.1722
cga-miR530	miRNA	10	4.6531	23.7438	10.2056	31.4198	11.5047	0.603955
	pollen-specific protein C13L	2.1948	2.5736	3.7566	3.2254	3.1244	2.8406

## Sheet: statical data on difference 1
	HB-1-1	HB-1-2	HB-1-3	GH-1-1	GH-1-2	GH-1-3	Average of HBP-1	Average of GHP-1	Fold change	p value		HB-2-1	HB-2-3	HB-2-3	GH-2-1	GH-2-2	GH-2-3	Average of HBP-1	Average of GHP-1	Fold change	p value		HB-3-1	HB-3-2	HB-3-3	GH-3-1	GH-3-2	GH-3-3	Average of HBP-1	Average of GHP-1	Fold change	p value
cga-miR156a.1	0.989801	0.97543	1.03477	2.10703	2.25607	2.14728	1	2.17012	2.17012	0.000358761		3.86511	4.92734	4.55234	6.23898	6.07132	5.82884	4.44827	6.04638	1.35927	0.0242255		3.57393	3.7696	3.73164	2.73191	3.14402	2.55417	3.69172	2.81003	0.761172	0.0269188
cga-miR157a.1	1.09258	0.734827	1.06674	0.894942	0.903957	1.06444	0.964715	0.954446	0.989355	0.941169		21.3014	23.9897	21.2103	3.6587	4.94519	5.16695	22.1671	4.59028	0.207076	0.000438354		96.6665	111.197	101.016	4.26531	1.89484	3.61291	102.96	3.25768	0.0316404	0.00146487
cga-miR167a.1	2.54681	2.53946	2.6247	0.958556	1.05355	0.987893	2.57032	1	0.389056	2.32799e-06		5.42104	4.23622	4.44344	2.0959	2.78041	2.09662	4.70023	2.32431	0.49451	0.0086933		82.9676	81.2334	82.8536	5.84702	5.83323	5.93425	82.3515	5.8715	0.071298	5.09396e-05
cga-miR167c.1	2.55976	2.26537	2.42252	0.885621	1.05832	1.05606	2.41588	1	0.413927	0.000352851		32.6272	24.7658	25.3682	3.80046	4.93862	4.03115	27.5871	4.25674	0.154302	0.0104231		82.8417	80.7488	82.8223	2.07994	1.93084	1.97575	82.1376	1.99551	0.0242947	7.05496e-05
cga-miR169a/b/c/d/e.1	3.14775	2.82375	2.84401	3.17816	3.05643	3.10501	2.93851	3.1132	1.05945	0.232023		2.3692	2.05344	2.37023	1.3344	1.61475	1.25978	2.26429	1.40298	0.61961	0.00467434		1.99891	2.17937	2.09912	1.07393	1.07751	0.907656	2.09247	1.0197	0.487319	0.000155434
cga-miR393a	2.6469	2.29982	2.4045	3.05455	2.99164	2.99073	2.45041	3.01231	1.22931	0.0277519		0.96596	1.14663	0.887408	1.09645	1.32577	1.13808	1	1.18676	1.18676	0.148148		2.5192	2.55554	2.53611	1.39263	1.39068	1.29292	2.53695	1.35874	0.535581	0.000276344
cga-miR397.1	1.05752	1.22727	1.0946	1.38264	1.3319	1.38606	1.12647	1.36687	1.21341	0.0322995		1.59222	1.65339	1.56576	2.18345	2.20129	2.2094	1.60379	2.19805	1.37053	0.00090401		0.986229	0.981659	1.02022	2.81816	2.80277	2.63813	0.996037	2.75302	2.76397	0.00069149
cga-miR399a.1	13.4329	12.7191	10.7498	0.957633	0.977885	1.06448	12.3006	1	0.0812968	0.00494488		7.57292	8.11909	7.35836	1.26379	1.25602	1.30876	7.68346	1.27619	0.166096	0.00118436		14.7596	15.8611	15.4961	2.00263	2.00091	1.97845	15.3722	1.994	0.129714	0.000581971
cga-miR399b	1.97863	1.46807	1.62529	0.965453	0.985086	1.04946	1.69066	1	0.591484	0.0413004		3.10907	3.39137	3.34776	1.2423	1.29617	1.25825	3.28274	1.26557	0.385523	0.00140903		2.99618	3.8096	3.37397	1.78881	1.83754	1.76298	3.39325	1.79644	0.529417	0.0202356
cga-miR827	1.54593	1.6138	1.67768	0.964128	0.932477	1.1034	1.61247	1	0.620166	0.0010804		6.21885	6.08322	6.11355	1.60067	1.55157	1.57816	6.13854	1.5768	0.256869	1.43099e-05		6.92179	7.36044	6.79887	1.11397	1.08508	1.09658	7.02703	1.09854	0.156331	0.000804581
cga-miR477.1	1.87343	1.20166	2.04313	1.53958	1.48481	1.46687	1.70607	1.49709	0.877505	0.501711		1.4105	1.38108	1.4058	2.73529	2.54018	2.57795	1.39913	2.61781	1.87103	0.00197009		1.01651	1.00997	0.956755	4.30293	4.57574	4.71509	0.99441	4.53125	4.55672	0.000920375
cga-miR530	3.27094	3.25665	3.27123	0.993627	0.967305	1.03907	3.26628	1	0.306159	3.90454e-05		6.71659	6.69296	6.63371	4.63223	4.21924	4.11658	6.68108	4.32268	0.647003	0.00372388		12.7779	12.2561	12.392	5.26999	4.94389	4.8251	12.4753	5.01299	0.401833	4.39224e-06
cga-miR408-5p.1	1.42797	1.44695	1.4389	0.936798	0.97012	0.964516	1.43794	0.957145	0.665637	2.70171e-05		2.3447	2.52238	2.32552	3.1909	2.71677	2.7611	2.39753	2.88959	1.20524	0.0665997		3.93417	3.39818	4.22494	5.81637	5.38181	5.68999	3.85243	5.62939	1.46126	0.00709293
cga-miR160a-3p.1	0.99555	0.932015	1.01703	1.31821	1.31457	1.28062	0.981531	1.30447	1.32901	0.00183674		1.85957	1.83509	1.93778	2.60606	2.50335	2.5151	1.87748	2.5415	1.35368	0.000123033		1.99325	0.513974	2.09125	1.19099	1.35866	1.46995	1.53283	1.33987	0.874116	0.743114
MIR156-SPL12	7.58346	7.20547	6.96065	5.34054	4.19719	4.15542	7.24986	4.56438	0.629582	0.00971033		1.94224	2.00605	2.46097	1.19182	1.27292	1.22188	2.13642	1.22887	0.575202	0.0287518		0.927517	1.0158	1.05668	1.87336	1.8699	1.8079	1	1.85039	1.85039	0.000223765
MIR156-SPL13	3.27875	3.32394	3.25317	1.35167	1.48167	1.41676	3.28529	1.4167	0.431226	1.92141e-05		1.72966	1.83097	1.91253	1.03755	1.08734	0.943529	1.82439	1.0228	0.56063	0.000380452		1.05835	1.05364	1.13165	1.46865	1.41273	1.5219	1.08121	1.46776	1.35751	0.000831537
MIR159-MYB208	3.28383	3.99274	3.97121	3.59671	2.66434	2.80749	3.74926	3.02285	0.806252	0.125723		2.46038	2.982	4.46939	2.46772	1.88136	2.79467	3.30392	2.38125	0.720735	0.263097		7.55106	6.10114	7.13038	1.05371	1.0346	1.24546	6.92753	1.11126	0.160412	0.00461205
MIR159-6390	2.07119	2.09676	2.00467	1.05604	0.950963	0.937546	2.05754	0.981516	0.477034	4.12682e-05		7.75143	6.76768	8.24238	2.8754	2.72407	2.8593	7.58716	2.81959	0.371626	0.00759058		4.25855	3.42276	3.56268	1.47587	1.46994	1.45686	3.748	1.46756	0.391558	0.0125714
MIR167-ARF6	2.19011	2.23612	2.20153	1.44624	1.41479	1.41236	2.20925	1.42446	0.644771	2.66298e-06		1.00139	0.897621	1.10099	1.3168	1.34892	1.30719	1	1.3243	1.3243	0.02683		1.30103	1.36423	1.33561	1.44153	1.42196	1.44194	1.33363	1.43514	1.07612	0.0209192
MIR169-1720	0.951521	0.927856	1.06617	0.36317	0.37996	0.376898	0.98185	0.373343	0.380244	0.00441567		1.03761	1.09227	1.00443	0.832193	0.865171	0.736919	1.04477	0.811428	0.776659	0.0103499		1.68895	1.93613	1.651	0.671298	0.724789	0.717633	1.7587	0.704574	0.400623	0.00572721
MIR393-TIR1	1.34998	1.33681	1.439	1.04179	0.963835	0.995996	1.37527	1.00054	0.727527	0.00111424		0.364383	0.521441	0.548311	1.12756	1.16931	1.13896	0.478045	1.14528	2.39575	0.00549074		0.875604	0.910616	0.949245	1.12341	1.08211	1.13413	0.911822	1.11322	1.22087	0.00219762
MIR397-3059	0.969623	1.05128	1.03717	1.82892	1.52919	1.90852	1.01936	1.75554	1.72221	0.0198054		2.32108	2.47681	2.37235	1.74325	1.81759	1.7934	2.39008	1.78475	0.746731	0.00156892		14.6954	14.9514	14.2585	1.61318	1.57063	1.60068	14.6351	1.59483	0.108973	0.000228667
MIR399-UBC	1.2379	1.27327	1.31241	3.55028	3.44347	3.4466	1.27453	3.48012	2.73052	5.44774e-06		0.820861	1.01091	1.16823	3.90082	4.01638	4.13654	1	4.01792	4.01792	4.42903e-05		1.09229	1.1233	1.14875	4.84438	4.72393	4.4767	1.12145	4.68167	4.17466	0.000730417
MIR477-Nup93	1.03419	0.982278	0.983531	0.578285	0.593051	0.573586	1	0.581641	0.581641	0.000604942		1.11691	1.16512	1.08052	0.736735	0.739725	0.727523	1.12085	0.734661	0.655451	0.00339232		0.52944	0.538721	0.604636	0.23974	0.210201	0.213389	0.557599	0.22111	0.39654	0.00183327
MIR530-C13L	1.19776	1.19313	1.19544	1.3284	1.40281	1.36561	1.19544	1.36561	1.14234	0.0152796		2.43528	2.47336	2.45432	2.74015	2.63654	2.68834	2.45432	2.68834	1.09535	0.00907224		2.32027	2.33563	2.32795	1.87007	1.93441	1.90224	2.32795	1.90224	0.817131	0.00115741
MIR827-bZip	0.974256	0.956151	1.06959	1.50918	1.53638	1.35734	1	1.46764	1.46764	0.00384918		0.0367973	0.040306	0.0490808	1.48192	1.24555	1.03761	0.0420613	1.25503	29.838	0.0109635		3.17945	3.22472	3.20208	1.43145	1.35975	1.3956	3.20208	1.3956	0.435842	1.55251e-06

## Sheet: statical data on difference 2
	HB-1-1	HB-1-2	HB-1-3	GH-1-1	GH-1-2	GH-1-3	Average of HBP-1	Average of GHP-1	Fold change	p value		HB-2-1	HB-2-3	HB-2-3	GH-2-1	GH-2-2	GH-2-3	Average of HBP-1	Average of GHP-1	Fold change	p value		HB-3-1	HB-3-2	HB-3-3	GH-3-1	GH-3-2	GH-3-3	Average of HBP-1	Average of GHP-1	Fold change	p value
cga-miR156a.1	0.989801	0.97543	1.03477	2.10703	2.25607	2.14728	1	2.17012	2.17012	0.000358761		3.86511	4.92734	4.55234	6.23898	6.07132	5.82884	4.44827	6.04638	1.35927	0.0242255		3.57393	3.7696	3.73164	2.73191	3.14402	1.78659	3.69172	2.55417	0.691865	0.102321
cga-miR157a.1	1.22426	1.50473	1.33592	1.11763	0.944011	0.938356	1.35497	1	0.738025	0.0282838		65.8932	66.5714	65.1878	8.03314	7.9509	7.37291	65.8841	7.78565	0.118172	9.9414e-07		301.191	282.395	295.727	241.54	243.014	202.355	293.105	228.97	0.781187	0.0267357
cga-miR167a.1	3.24002	5.07622	4.31225	0.968308	1.15197	0.99232	4.2095	1.03753	0.246475	0.025903		93.64	104.138	98.7355	12.7902	13.2279	9.5954	98.838	11.8712	0.120107	0.00033144		32.7617	35.3621	37.7143	29.2342	32.7267	37.4157	35.2794	33.1255	0.938949	0.488725
cga-miR167c.1	0.847307	0.94899	0.953611	0.978891	1.09179	0.929319	0.916636	1	1.09095	0.239056		9.60162	10.5376	9.63687	2.23359	2.14168	1.8424	9.92535	2.07256	0.208814	0.00042144		34.4719	39.5115	36.8491	4.74417	5.54923	6.37797	36.9442	5.55712	0.150419	0.000907211
cga-miR169a/b/c/d/e.1	6.18449	5.72894	6.4755	3.4077	3.31361	2.99721	6.12964	3.23951	0.528498	0.00105555		1.25326	1.4394	1.08641	0.84691	0.847348	0.859504	1.25969	0.851254	0.675764	0.0568031		1.40747	1.5188	0.965314	0.947704	1.03735	1.01495	1.2972	1	0.770894	0.218546
cga-miR393a	3.88384	3.84207	3.34008	3.65073	3.50784	3.31701	3.68866	3.49186	0.946646	0.394442		0.960118	1.06487	0.975007	0.544719	0.523037	0.460663	1	0.509473	0.509473	0.000408948		9.61165	10.6848	9.07177	1.4018	1.37619	1.0874	9.7894	1.28847	0.131619	0.00217886
cga-miR397.1	1.01573	1.04464	0.945426	1.26426	1.30878	1.22073	1.00193	1.26459	1.26215	0.00270899		1.24746	0.981749	0.913312	0.911352	0.894708	0.668161	1.04751	0.82474	0.787337	0.16294		1.02779	0.964545	0.906162	0.731546	0.588987	0.859114	0.966164	0.726549	0.751993	0.0740537
cga-miR399a.1	19.4313	17.7479	16.9881	1.20593	0.802972	0.991094	18.0558	1	0.0553839	0.0014161		56.0143	56.1743	61.6335	2.15091	2.50191	2.18575	57.9407	2.27952	0.0393423	0.00105983		27.3142	25.9742	23.9122	12.27	13.7502	15.1301	25.7335	13.7168	0.533031	0.000854193
cga-miR399b	4.32766	5.87662	5.2601	0.869226	0.760573	1.0944	5.15479	0.908067	0.17616	0.00860402		11.189	12.6733	12.5632	1.93544	1.64749	1.79038	12.1418	1.79111	0.147515	0.00163542		5.47424	4.50517	6.35483	4.20987	5.93212	6.61397	5.44475	5.58532	1.02582	0.883092
cga-miR827	0.732879	0.943673	0.838276	1.02381	0.976191	1	0.838276	1	1.19292	0.110766		2.74894	2.71833	2.73363	0.263678	0.312259	0.287969	2.73363	0.287969	0.105343	1.52425e-07		2.42666	2.70958	2.56812	0.66118	0.878729	0.769955	2.56812	0.769955	0.299813	9.89394e-05
cga-miR477.1	1.87343	1.20166	2.04313	1.53958	1.48481	1.46687	1.70607	1.49709	0.877505	0.501711		1.4105	1.38108	1.4058	2.73529	2.54018	2.57795	1.39913	2.61781	1.87103	0.00197009		1.01651	1.00997	1.01677	4.30293	4.57574	4.71509	1.01442	4.53125	4.46686	0.00117855
cga-miR530	1.47674	1.84343	1.70641	1.04621	1.02792	1.04664	1.67553	1.04026	0.620853	0.0268694		4.23152	4.41362	4.15673	1.08561	1.05347	0.940234	4.26729	1.02644	0.240536	2.57374e-05		3.89207	3.82813	3.98177	1.20679	1.37753	1.28558	3.90065	1.28997	0.330705	2.79267e-06
cga-miR408-5p.1	1.71014	1.78651	1.73122	1.00729	0.994843	0.987965	1.74262	0.996698	0.571953	0.000500245		1.72937	1.50044	1.38003	1.74449	1.73039	1.63467	1.53661	1.70318	1.1084	0.240629		1.68325	1.68789	1.65055	2.90948	2.91803	2.70875	1.6739	2.84542	1.69987	0.00270415
cga-miR160a-3p.1	1.03855	1.0707	0.942665	0.644621	0.711963	0.644966	1.01731	0.667183	0.655834	0.00331901		0.68468	0.686098	0.574837	1.20462	0.903273	1.15613	0.648538	1.08801	1.67763	0.029324		0.437021	0.465623	0.535407	0.800099	0.852576	0.843165	0.47935	0.831947	1.73557	0.00152646
MIR156-SPL12	6.30365	6.56408	6.35474	5.56952	5.60928	5.64644	6.40749	5.60842	0.87529	0.00645936		4.63129	5.64413	4.92063	4.26049	4.5696	4.20353	5.06535	4.34454	0.857698	0.126313		0.885219	1.20302	1.03482	1.8461	1.61387	1.80067	1.04102	1.75355	1.68445	0.0043498
MIR156-SPL13	1.07147	1.15397	1.20407	0.974706	0.951146	0.919351	1.14317	0.948401	0.829623	0.0241266		1.21526	1.48006	1.27773	0.907839	1.00761	0.848693	1.32435	0.921382	0.695724	0.0193662		0.31036	0.35263	0.282854	0.696345	0.647982	0.721852	0.315282	0.688726	2.18448	0.000235498
MIR159-MYB208	0.903153	0.854895	0.834298	0.846379	0.959744	0.680475	0.864115	0.828866	0.959208	0.710233		1.01722	1.10485	1.571	1.36994	1.27985	1.11933	1.23102	1.25637	1.0206	0.901518		1.91693	2.34023	1.65469	0.960698	0.97986	0.853067	1.97062	0.931208	0.472547	0.0309766
MIR159-6390	1.32658	1.37621	1.25021	0.978357	1.06222	0.959425	1.31767	1	0.758915	0.00300005		5.08379	5.28342	5.01709	1.65731	1.58521	1.6596	5.1281	1.63404	0.318644	0.00018741		2.86742	2.61097	2.9256	1.26169	1.27654	1.32943	2.80133	1.28922	0.460218	0.00292822
MIR167-ARF6	0.862716	0.875661	0.844335	0.963669	0.934098	0.954706	0.860904	0.950824	1.10445	0.00206109		0.979522	1.10199	1.00888	1.18895	1.26314	1.13341	1.03013	1.19517	1.16021	0.0350981		0.784766	0.79709	0.738066	1.01239	1.01065	1.09267	0.773307	1.03857	1.34302	0.00217994
MIR169-1720	0.79836	1.2269	0.856195	1.8789	3.75598	2.50676	0.960484	2.71388	2.82554	0.0788803		1.46653	2.60568	3.01266	3.23894	3.19558	3.18243	2.36163	3.20565	1.35739	0.209559		2.08724	1.01928	1.39471	2.27865	2.43501	1.85621	1.50041	2.18995	1.45957	0.145777
MIR393-TIR1	0.951448	0.955236	0.939005	1.03149	1.03279	0.948891	0.948563	1.00439	1.05886	0.178587		1.51452	1.74894	1.65503	0.987067	1.14991	1.00991	1.63949	1.04896	0.639808	0.00299015		0.822854	0.881998	0.798007	0.689413	0.739842	0.69929	0.834286	0.709515	0.850445	0.0191253
MIR397-3059	1.03694	0.987875	0.9123	1.09113	0.964952	0.973053	0.979039	1.00971	1.03133	0.604395		1.35258	1.30255	1.58882	1.37123	1.25867	1.2077	1.41465	1.2792	0.904251	0.268283		0.722021	0.698221	0.741293	1.26037	0.826118	1.2144	0.720511	1.1003	1.5271	0.109026
MIR399-UBC	1.06609	1.04701	1.03082	2.30583	2.42929	2.20481	1.04797	2.31331	2.20741	0.00214198		0.93964	1.17046	0.957598	3.33926	3.94448	3.59903	1.02257	3.62759	3.54754	0.00144491		0.996661	1.15468	0.91436	0.939082	0.918694	0.949186	1.0219	0.935654	0.915602	0.345534
MIR477-Nup93	1.00773	0.9973	0.969544	0.945249	0.809683	0.917881	0.991526	0.890938	0.898552	0.127196		0.980242	1.13292	0.769367	1.10511	1.24126	1.10181	0.960844	1.14939	1.19623	0.208302		0.466126	0.707097	0.538385	0.86729	0.853266	0.960049	0.570536	0.893535	1.56613	0.0292136
MIR530-C13L	1.05626	1.06442	1.0013	1.26036	1.22509	1.25231	1.04066	1.24592	1.19724	0.00254164		1.42134	1.79356	1.5972	0.996055	1.12438	1.06281	1.60403	1.06108	0.661508	0.0268018		1.15892	1.22984	1.20218	1.14863	1.23115	1.22036	1.19698	1.20005	1.00256	0.930827
MIR827-bZip	0.913526	0.934396	1.10423	0.875794	0.986528	0.934737	0.984051	0.932353	0.947465	0.503679		0.85461	1.06413	1.11857	1.60651	1.65179	1.82488	1.01243	1.6944	1.67359	0.00320014		0.849248	0.994797	0.672029	2.07564	2.28666	2.36416	0.838691	2.24215	2.6734	0.000394877
