# Supplementary material for: High-throughput sequencing and degradome analysis reveal altered expression of miRNAs and their targets in a male-sterile cybrid pummelo (Citrus grandis)
Source: BMC Genomics. 2016 Aug 9;17:591. doi: 10.1186/s12864-016-2882-0 (PMC4979119; doi:10.1186/s12864-016-2882-0)
Supplement: Additional file 4: — Information of targets identified from degradome sequencing. (XLSX 16 kb) [file 12864_2016_2882_MOESM4_ESM.xlsx]

## Sheet: Sheet1
Supplemental table 5 Information of targets identified from degradome sequencing.
Family	Target ID	Position of miRNA	Count	Score	Class
MIR156	Cs7g11770.1	SPL6-like	3	1	3
	Cs7g10830.1	SPL12-like	2	2	3
	Cs7g10830.1	SPL12-like	6	2	3
	orange1.1t02266.1	SPL9	4	2	3
	orange1.1t02265.1	SPL9	12	2	2
	Cs2g05730.1	SPL9	20	2	1
	Cs7g10990.1	SPL13	2	2	3
MIR159	Cs1g03470.1	MYB208	13	3.5	1
	Cs7g08710.1	GAMYB	16	4	1
	Cs3g06390.1	GAMYB	20	3.5	2
	Cs4g05440.1	uncharacterized protein	9	4.5	1
	Cs3g06390.1	GAMYB	20	2.5	2
MIR160	Cs7g25670.1	ARF18	34	2	2
	Cs3g18940.1	ARF18	37	1.5	1
	Cs8g16440.1	ARF18	28	2	2
MIR162	orange1.1t00584.2	DCL1	5	2	2
MIR164	Cs1g08000.1	CUP-SHAPED COTYLEDON	20	3	1
	Cs5g10870.1	NAC	12	3.5	2
	Cs7g01520.2	cytochrome	20	4	2
MIR166	Cs8g16510.1	HD-zip	36	4	2
	Cs2g09770.1	HD-zip	106	4	2
MIR167	Cs2g15130.1	ARF6	25	4	2
	Cs2g06290.1	Stem-specific protein TSJT1	24	4	1
MIR168	Cs5g16710.1	AGO1	7	5	3
MIR169	Cs7g01720.1	nuclear transcription factor Y subunit	37	3.5	1
	Cs1g17780.1	nuclear transcription factor Y subunit	43	4	1
	Cs8g10680.1	putative thioredoxin-dependent peroxidase	42	4	1
MIR171	Cs1g16540.1	predicted protein	29	4	2
	orange1.1t00200.1	GRAS	72	0.5	1
	orange1.1t00199.1	GRAS	72	0.5	1
	Cs5g08980.1	SCL	298	0.5	1
MIR172	Cs6g04120.1	Ethylene responsive transcription factor	28	2.5	1
	Cs8g17390.1	Ethylene responsive transcription factor	276	3.5	1
	orange1.1t04055.1	AP2	131	2.5	1
MIR319	Cs3g06390.1	GAMYB	28	3	2
MIR390	Cs9g01780.1	hypothetical protein	794	4.5	1
MIR393	Cs2g14270.1	TIR1	20	2	1
	Cs5g32500.1	TIR1	6	2	3
MIR394	Cs7g10850.1	F-box	12	1	2
MIR3951	orange1.1t05622.1	hypothetical protein	919	2.5	1
MIR3954	Cs5g04670.1	ncRNA	80	2	3
	Cs1g09600.1	ncRNA	237	2	1
	Cs1g09635.1	ncRNA	31	2	2
MIR396	Cs9g14120.1		177	4	1
	Cs6g16200.2	Magnesium-protoporphyrin IX monomethyl ester [oxidative] cyclase	25	4	3
	orange1.1t05952.1	uncharacterized protein	22	4	1
	Cs3g23180.1	cysteine proteinase	1417	3.5	1
MIR397	orange1.1t03059.1	pyrroline-5-carboxylate synthetase	18	3.5	3
	Cs3g24510.1	lysophosphatidylcholine acyltransferase 1-like	2	4.5	3
	Cs2g17560.1	aspartate-semialdehyde dehydrogenase	5	5	3
	Cs1g17380.1	Glycine max linoleate 13S-lipoxygenase	3	5	3
	Cs2g21430.1	aconitate hydratase 2	4	5	3
MIR399	Cs2g06030.1	UBC E2	4	2.5	3
	Cs8g05410.1	caffeoyl-CoA 3-O-methyltransferase	23	4	3
MIR477	orange1.1t02343.1	Nup93/Nic96	2	4	3
MIR403	Cs2g10760.1	AGO2 like	121	2	1
MIR4414	orange1.1t03683.2	hypothetical protein	22	4	3
MIR472	Cs7g26730.1	resistance protein	148	4	1
MIR482	orange1.1t00149.1	protein bem46-like	24	4	3
	Cs5g19230.1	resistance protein	102	3.5	2
	Cs5g19220.1	resistance protein	102	4	1
	orange1.1t01807.1	resistance protein	102	4	1
	orange1.1t01815.1	Tc9g8x copia-like retrotransposon pol polyprotein (pol) genes	102	4	1
	orange1.1t01823.1	resistance protein	102	4	1
	Cs5g22010.1	resistance protein	102	4	1
	Cs5g19400.1	resistance protein	102	4	1
	Cs5g19260.1	resistance protein	102	4	1
MIR5179	Cs1g24860.1	TM6	158	3.5	1
MIR535	Cs4g05470.1	proline-rich cell wall protein	223	4	1
MIR530	Cs9g08500.1	DSPP	5	1.5	3
	Cs3g18550.1	pollen-specific protein	5	5	3
MIR827	Cs6g02720.1	bZIP	4	5	3
	Cs4g18530.1	zinc finger CCCH domain-containing protein	5	5	3
	Cs1g06060.1	hypothetical protein	76	2.5	1
miRn-8	orange1.1t01469.1	ankyrin repeat-containing protein	4	2.5	3
	Cs4g04180.1	proteasome non-ATPase regulatory subunit	11	5	3
miRn-11	Cs4g08160.1	uridine kinase	5	4.5	3
miRn-12	Cs3g05320.1	ncRNA	35	0	2
	Cs1g08950.1		9	5	2
miRn-13	Cs2g03500.1	phospho-N-acetylmuramoyl-pentapeptide-transferase	5	4.5	3
	Cs7g03150.1	hepatoma-derived growth factor-related protein	7	5	3
miRn-17	Cs5g01290.1	glucan endo-1,3-beta-glucosidase	4	5	3
miRn-18	orange1.1t00438.4	Protein ABIL1	42	3.5	2
	orange1.1t02775.1	cytochrome P450	5	5	3
miRn-22	Cs3g25440.1	cysteine proteinase	3	4	3
	Cs5g27370.1	hypothetical protein	2	4.5	3
