# Supplementary material for: High-throughput sequencing and degradome analysis reveal altered expression of miRNAs and their targets in a male-sterile cybrid pummelo (Citrus grandis)
Source: BMC Genomics. 2016 Aug 9;17:591. doi: 10.1186/s12864-016-2882-0 (PMC4979119; doi:10.1186/s12864-016-2882-0)
Supplement: Additional file 6: — All the primers used in this study including qRT-PCR, RLM-5’RACE and Northern blot. (XLSX 14 kb) [file 12864_2016_2882_MOESM6_ESM.xlsx]

## Sheet: Sheet1
Supplemental table 1 Primers used in this study
stem-loop RT-PCR of miRNA	Gene name	Sequence	forward primer	reverse primer
	cga-miR156a.1	CTGACAGAAGAGAGTGAGCAC	CGGCGGCTGACAGAAGAGAGT	GTCGTATCCAGTGCAGGGTCCGAGGTATTCGCACTGGATACGACGTGCTC
	cga-miR157a.1	TTGACGGAAGATAGAGAGCAC	CGGCGGTTGACGGAAGATAGA	GTCGTATCCAGTGCAGGGTCCGAGGTATTCGCACTGGATACGACGTGCTC
	cga-miR160a-5p	TGCCTGGCTCCCTGTATGCCA	CGGCGGTGCCTGGCTCCCTGT	GTCGTATCCAGTGCAGGGTCCGAGGTATTCGCACTGGATACGACTGGCAT
	cga-miR167a.1	TGAAGCTGCCAGCATGATCTGA	ATAATTGAAGCTGCCAGCATG	GTCGTATCCAGTGCAGGGTCCGAGGTATTCGCACTGGATACGACTCAGAT
	cga-miR167c.1	TGAAGCTGCCAGCATGATCTTA	ATAATTGAAGCTGCCAGCATG	GTCGTATCCAGTGCAGGGTCCGAGGTATTCGCACTGGATACGACTAAGAT
	cga-miR169a/b/c/d/e.1	CAGCCAAGGATGACTTGCCGG	ATTCGCAGCCAAGGATGACT	GTCGTATCCAGTGCAGGGTCCGAGGTATTCGCACTGGATACGACCCGGCA
	cga-miR172c	AGAATCTTGATGATGCTGCAA	CGGCGGAGAATCTTGATGATG	GTCGTATCCAGTGCAGGGTCCGAGGTATTCGCACTGGATACGACTTGCAG
	cga-miR393a	TTCCAAAGGGATCGCATTGATC	CGGCGGTTCCAAAGGGATCGCA	GTCGTATCCAGTGCAGGGTCCGAGGTATTCGCACTGGATACGACGATCAA
	cga-miR3954a/b.1	TTGGACAGAGAAATCACGGTCA	CGGCGGTTGGACAGAGAAATCA	GTCGTATCCAGTGCAGGGTCCGAGGTATTCGCACTGGATACGACTGACCG
	cga-miR399a.1	TGCCAAAGGAGATTTGCCCGG	CGGCGGTGCCAAAGGAGATTT	GTCGTATCCAGTGCAGGGTCCGAGGTATTCGCACTGGATACGACCCGGGC
	cga-miR399b	TGCCAAAGGAGAGTTGCCCTA	CGGCGGTGCCAAAGGAGAGTT	GTCGTATCCAGTGCAGGGTCCGAGGTATTCGCACTGGATACGACTAGGGC
	cga-miR408-5p.1	ACGGGGAACAGGCAGAGCATG	CGGCGGACGGGGAACAGGCAG	GTCGTATCCAGTGCAGGGTCCGAGGTATTCGCACTGGATACGACCATGCT
	cga-miR477.1	ACCTCCCTCGAAGGCTTCCAA	CGGCGGACCTCCCTCGAAGGC	GTCGTATCCAGTGCAGGGTCCGAGGTATTCGCACTGGATACGACTTGGAA
	cga-miR530	TGCATTTGCACCTGCACCTTG	CGGCGGTGCATTTGCACCTGC	GTCGTATCCAGTGCAGGGTCCGAGGTATTCGCACTGGATACGACCAAGGT
	cga-miR827	TTAGATGACCATCAACAAACA	CGGCGGTTAGATGACCATCAA	GTCGTATCCAGTGCAGGGTCCGAGGTATTCGCACTGGATACGACTGTTTG
qRT-PCR of targets	MIRNA	Target ID	Forward Primer	Reverse Primer
	MIR156	Cs7g10830.1	ACTATGGCTGAGGTTCTTGA	CTTGTACTTGTGGGGTGCTG
		Cs7g10990.1	GTCCATTCAAGTCGTGCTCT	ATCAAGGACTGTGCTGGAGG
	MIR167	Cs2g15130.1	TGAATCCACCAACCAGAACC	GTCATCACCAAGGAGAAGAAC
	MIR399	Cs2g06030.1	CATTTGGAGTCCTTTGTTGGC	TGGTTATCGGTATGACTCTTTG
	MIR393	Cs2g14270.1	TTCGGTAACACAGCACTTCT	CTATCATCCAGGCTAAACTCC
	MIR530	Cs3g18550.1	TACTGCGACACCTGCCAAGC	CGAGGACAGCATCGCAAAGT
	MIR827	Cs6g02720.1	GCGGACAGCATACCTCATTCA	GTGCCTTCAACATCGTTTCGT
	MIR477	orange1.1t02343.1	CGTGGTAGGTTGGATGGTGAA	GGAACTCGTGGATCAAATGGA
RLM 5’RACE	MIRNA	Target ID	3’GSP outer primer	3’GSP inner preimer
	MIR166	Cs2g09770.1	CCCCTGGAAAGTCTCTGGCTAAATG	CAGTGGACGATGTCAAAGACCTCTC
	MIR5179	Cs1g24860.1	CAAGAAAGAAGGCAGTGAGGAGGG	GGATGTTTCCATGCCTTTCCTCCAAGT
	MIR3954	Cs1g09600.1	TCTTGGATGCGTTGCTGGCACACA	ATGGCTGCTGAGGTTGTGCCGACTA
	MIR172	Cs8g17390.1	GAAGACCACTGCTGTTATTGTTGCC	GAGGTGTTGGGGGCAGTAGTATTAG
		orange1.1t04055.1	TTGGTGTCTTTCCTCTCTGGGA	CAGCCAATTCTGAGAGTGAGAGGATC
	MIR171	Cs5g08980.1	GCATAAATGAAGCCCACTGAGCAC	TCAGAGAACACCTTGTAAGCTCCCAT
	MIR472	Cs7g26730.1	CCAGGATCATTGGTAGATTCTTGTCGGA	ACAGCCGACTGCGTTTTCCAGGATC
	MIR403	Cs2g10760.1	AAGATAGAGAGCCAAACACCCG	ACACACGAGCACAGGAAAGACA
Probes of northern blot	Gene name	probe sequence
	cga-miR167a.1	TCAGATCATGCTGGCAGCTTCA
	cga-miR167c.1	TAAGATCATGCTGGCAGCTTCA
	cga-miR3954a/b.1	TGACCGTGATTTCTCTGTCCAA
	cga-miR172a/b.1	ATGCAGCATCATCAAGATTCT
	cga-miR172c	TTGCAGCATCATCAAGATTCT
	cga-miR157a.1	GTGCTCTCTATCTTCCGTCAA
	U6	TGTCATCCTTGCGCAGGGGCCATGCTAATCTTCTCTGTA
